# Supplementary material for: Cross-pollination of research findings, although uncommon, may accelerate discovery of human disease genes
Source: BMC Med Genet. 2012 Nov 28;13:114. doi: 10.1186/1471-2350-13-114 (PMC3532152; doi:10.1186/1471-2350-13-114)
Supplement: Additional file 1 — Table S1. Representation in PubMed Central for each disease field. [file 1471-2350-13-114-S1.xls]

## Sheet: pub_counts
Supplemental Table 1: Representation in PubMed Central for each disease field
Disease Name	Publications in PMC	Total Publications	Percent in PMC
22q11 Deletion Syndrome	2	5	40
Abdominal Neoplasms	2	13	15.3846
Acute Kidney Injury	2	5	40
Adenocarcinoma, Mucinous	0	2	0
Adolescent Idiopathic Scoliosis	2	24	8.33333
Adrenal Gland Neoplasms	2	33	6.06061
Adrenal Hyperplasia Congenital	5	50	10
Albinism	0	13	0
Albuminuria	13	96	13.5417
alpha 1-Antitrypsin Deficiency	7	47	14.8936
Alzheimer Disease	219	1650	13.2727
Anaphylaxis	0	5	0
Anemia	43	419	10.2625
Ankylosing Spondylitis	17	153	11.1111
Anoxia	3	37	8.10811
Asbestosis	1	9	11.1111
Ascariasis	1	3	33.3333
Asperger Syndrome	2	15	13.3333
Aspergillosis	3	16	18.75
Asthma	140	985	14.2132
Ataxia	25	148	16.8919
Atherosclerosis	162	1630	9.93865
Attention Deficit Disorder With Hyperactivity	26	321	8.09969
Autism	51	229	22.2707
Autoimmune Lymphoproliferative Syndrome	0	3	0
Beckwith-Wiedemann Syndrome	0	2	0
Bipolar Disorder	60	538	11.1524
Bladder Neoplasms	19	284	6.69014
Brain Infarction	7	74	9.45946
Brain Injuries	8	56	14.2857
Brain Neoplasms	19	121	15.7025
Breast Neoplasms	372	1883	19.7557
Brugada Syndrome	4	24	16.6667
Bulimia Nervosa	2	40	5
Cadasil	2	19	10.5263
Carcinoma, Lobular	1	12	8.33333
Carcinoma, Papillary	4	40	10
Carcinoma, Renal Cell	11	62	17.7419
Cardiomyopathy	33	275	12
Celiac Disease	24	178	13.4831
Cerebellar Neoplasms	1	4	25
Cerebral Arterial Diseases	15	189	7.93651
Cerebral Palsy	2	17	11.7647
Channelopathies	3	8	37.5
CHARGE Syndrome	2	5	40
Cholestasis	8	68	11.7647
Citrullinemia	0	3	0
Colorectal Neoplasms	165	915	18.0328
Congenital Hypothyroidism	0	17	0
Crohn Disease	96	675	14.2222
Cryoglobulinemia	0	8	0
Cryptococcosis	0	2	0
Cryptosporidiosis	0	3	0
Cushing Syndrome	0	9	0
Cystic Fibrosis	42	344	12.2093
Cystinuria	1	11	9.09091
Cystitis	1	5	20
Cytomegalovirus Infections	2	31	6.45161
Deafness	17	197	8.62944
Dermatitis, Allergic Contact	0	5	0
Diabetes Insipidus	1	3	33.3333
Diabetes Mellitus	437	3342	13.076
Diabetic Ketoacidosis	1	10	10
Disseminated Intravascular Coagulation	0	6	0
Dissociative Disorders	0	2	0
Diverticulitis	1	2	50
Down Syndrome	10	80	12.5
Drug Hypersensitivity	5	43	11.6279
Dyskeratosis Congenita	3	4	75
Ectodermal Dysplasia	3	6	50
Encephalopathy	7	39	17.9487
Epilepsy	16	255	6.27451
Erysipelas	0	9	0
Fibrocystic Breast Disease	3	4	75
Fibroma	2	4	50
Fibromuscular Dysplasia	0	2	0
Fibrosarcoma	1	3	33.3333
Fragile X Syndrome	9	67	13.4328
Gambling	1	19	5.26316
Gangrene	2	4	50
Gaucher Disease	4	29	13.7931
Giant Cell Arteritis	1	37	2.7027
Glaucoma	71	219	32.4201
Graves Disease	16	229	6.9869
Hemochromatosis	58	518	11.1969
Hemophilia A	5	78	6.41026
Hepatitis	66	704	9.375
Histoplasmosis	0	2	0
Hodgkin Disease	4	37	10.8108
Homocystinuria	2	11	18.1818
Huntington Disease	12	46	26.087
Hyperglycemia	27	175	15.4286
Hyperlipidemia	53	661	8.01815
Hyperostosis	0	2	0
Hypersensitivity	147	1205	12.1992
Hypertension	243	2563	9.48108
Hypothyroidism	2	48	4.16667
Hypotonia	2	10	20
Infectious Mononucleosis	1	6	16.6667
Infertility	19	338	5.6213
Influenza, Human	0	3	0
Insulinoma	1	8	12.5
Intermittent Claudication	1	10	10
Intervertebral Disk Displacement	6	21	28.5714
Intestinal Obstruction	1	10	10
Intestinal Pseudo-Obstruction	0	2	0
Intracranial Aneurysm	3	52	5.76923
Intracranial Arteriovenous Malformations	3	6	50
Juvenile Idiopathic Arthritis	22	104	21.1538
Kidney Failure	40	353	11.3314
Kidney Neoplasms	4	19	21.0526
Laryngeal Neoplasms	2	63	3.1746
Legg-Perthes Disease	0	3	0
Leprosy, Tuberculoid	1	3	33.3333
Leukemia	86	750	11.4667
Leukomalacia, Periventricular	1	7	14.2857
Leukoplakia, Oral	0	14	0
Lichen Planus, Oral	0	4	0
Liddle Syndrome	1	5	20
Liver Neoplasms	24	234	10.2564
Lung Neoplasms	100	957	10.4493
Lymphoma Non Hodgkin	42	190	22.1053
Major Depressive Disorder	54	423	12.766
Malaria	61	186	32.7957
Melanoma	53	243	21.8107
Mental Retardation	35	283	12.3675
Mesothelioma	0	9	0
Microcephaly	4	17	23.5294
Migraine Disorders	7	45	15.5556
Mitral Valve Prolapse	0	17	0
Motor Neuron Disease	28	162	17.284
Mouth Neoplasms	15	181	8.28729
Mucositis	0	15	0
Multicystic Dysplastic Kidney	0	3	0
Multiple Myeloma	7	72	9.72222
Multiple Sclerosis	65	521	12.476
Myotonic Dystrophy	2	22	9.09091
Narcolepsy	10	42	23.8095
Nasopharyngeal Neoplasms	1	13	7.69231
Nephrosclerosis	1	4	25
Nephrosis	4	53	7.54717
Neurofibromatosis	5	25	20
Neurotoxicity Syndromes	13	174	7.47126
Noma	0	4	0
Noonan Syndrome	5	19	26.3158
Nose Neoplasms	1	2	50
Obesity	258	1902	13.5647
Obsessive Compulsive Disorder	6	96	6.25
Ovarian Neoplasms	85	420	20.2381
Pancreatic Neoplasms	40	132	30.303
Paresis	0	4	0
Parkinson Disease	90	758	11.8734
Phenylketonuria	2	40	5
Poliomyelitis	0	1	0
Posttraumatic Stress Disorder	9	32	28.125
Pregnancy Complications, Parasitic	2	4	50
Prostatic Neoplasms	126	724	17.4033
Puberty, Delayed	0	2	0
Puberty, Precocious	1	25	4
Puerperal Disorders	1	23	4.34783
Retinal Drusen	1	8	12.5
Retinoblastoma	2	18	11.1111
Rett Syndrome	7	58	12.069
Rhabdomyoma	0	2	0
Rheumatic Fever	2	14	14.2857
Rheumatic Heart Disease	3	33	9.09091
Rheumatoid Arthritis	179	1099	16.2875
Sarcoma	6	54	11.1111
Schizophrenia	161	1636	9.84108
Severe Combined Immunodeficiency	0	4	0
Sex Chromosome Aberrations	2	7	28.5714
Sexual Dysfunction, Physiological	0	27	0
Sleep Apnea Syndromes	2	29	6.89655
Spinal Muscular Atrophy	4	30	13.3333
Staphylococcal Skin Infections	0	2	0
Stroke	135	1083	12.4654
Suicide	14	226	6.19469
Sweat Gland Diseases	1	2	50
Systemic Lupus Erythematosus	89	599	14.8581
Tay-Sachs Disease	0	6	0
Temporomandibular Joint Disorders	2	8	25
Testicular Neoplasms	6	29	20.6897
Thyrotoxicosis	0	3	0
Tic Disorders	1	13	7.69231
Tinea	0	2	0
Tourette Syndrome	1	30	3.33333
Tuberculosis, Pulmonary	17	115	14.7826
Tuberous Sclerosis	3	12	25
Uterine Cervical Neoplasms	20	240	8.33333
Venous Thrombosis	25	531	4.7081
von Hippel-Lindau Disease	3	14	21.4286
Vulvovaginitis	0	6	0
Werner Syndrome	12	33	36.3636
