# Supplementary material for: Cross-pollination of research findings, although uncommon, may accelerate discovery of human disease genes
Source: BMC Med Genet. 2012 Nov 28;13:114. doi: 10.1186/1471-2350-13-114 (PMC3532152; doi:10.1186/1471-2350-13-114)
Supplement: Additional file 2 — Table S2. MCS data and percent genetic overlap for each disease pair. [file 1471-2350-13-114-S2.xls]

## Sheet: Sheet3
Supplemental Table 2: MCS data and percent genetic overlap for each disease pair (i,j)
Disease i	Disease j	Percent Genetic Overlap	MCS
Asthma	Hypersensitivity	0.747126	0.392971
Obesity	Diabetes Mellitus	0.35696	0.183136
Rheumatic Fever	Rheumatic Heart Disease	0.129032	0.170213
Ovarian Neoplasms	Breast Neoplasms	0.294686	0.169344
Juvenile Idiopathic Arthritis	Rheumatoid Arthritis	0.200787	0.0939318
Fragile X Syndrome	Mental Retardation	0.0842105	0.0885714
Bipolar Disorder	Schizophrenia	0.339286	0.0846366
Anemia	Malaria	0.208889	0.0809917
Systemic Lupus Erythematosus	Rheumatoid Arthritis	0.376871	0.0806832
Suicide	Major Depressive Disorder	0.238494	0.0785824
Carcinoma, Renal Cell	Kidney Neoplasms	0.0752688	0.0740741
Albuminuria	Nephrosis	0.111111	0.0738255
Intracranial Aneurysm	Cerebral Arterial Diseases	0.276042	0.0705394
Ataxia	Fragile X Syndrome	0.0753425	0.0697674
Hyperglycemia	Diabetes Mellitus	0.137624	0.0688478
Prostatic Neoplasms	Breast Neoplasms	0.219758	0.0682777
Noonan Syndrome	Neurofibromatosis	0.111111	0.0681818
Stroke	Atherosclerosis	0.365217	0.0656342
Parkinson Disease	Gaucher Disease	0.0257235	0.064803
von Hippel-Lindau Disease	Kidney Neoplasms	0.0625	0.0606061
Hypertension	Stroke	0.276978	0.0573388
Lymphoma Non Hodgkin	Hodgkin Disease	0.265589	0.0572687
Mesothelioma	Asbestosis	0.212121	0.0555556
Stroke	Cerebral Arterial Diseases	0.168919	0.0550747
Leukemia	Lymphoma Non Hodgkin	0.248963	0.0521832
Neurofibromatosis	von Hippel-Lindau Disease	0.25	0.0512821
Diabetes Mellitus	Atherosclerosis	0.271644	0.0507042
Colorectal Neoplasms	Lung Neoplasms	0.154192	0.0486111
Obesity	Atherosclerosis	0.267094	0.0481314
Bipolar Disorder	Major Depressive Disorder	0.213716	0.0457856
Hepatitis	Liver Neoplasms	0.395604	0.0447761
Stroke	Intracranial Aneurysm	0.0758755	0.0440917
Hypertension	Diabetes Mellitus	0.252934	0.0435372
Celiac Disease	Crohn Disease	0.133333	0.0433763
Hypertension	Atherosclerosis	0.282939	0.0429287
Ataxia	Breast Neoplasms	0.0738007	0.0408666
Hyperglycemia	Obesity	0.189627	0.0404429
Rheumatoid Arthritis	Crohn Disease	0.201626	0.0383315
Hypertension	Obesity	0.228199	0.0382979
Ataxia	Mental Retardation	0.0681818	0.037123
Hemochromatosis	Hepatitis	0.128415	0.0363336
Crohn Disease	Ankylosing Spondylitis	0.174825	0.0362319
Breast Neoplasms	Colorectal Neoplasms	0.120406	0.0353824
Hyperlipidemia	Atherosclerosis	0.239645	0.0353557
Ovarian Neoplasms	Prostatic Neoplasms	0.210682	0.0340909
Pancreatic Neoplasms	Lung Neoplasms	0.162983	0.0339761
Sarcoma	Melanoma	0.191489	0.03367
Pregnancy Complications, Parasitic	Malaria	0.0510204	0.0315789
Channelopathies	Brugada Syndrome	0.111111	0.03125
Migraine Disorders	Cadasil	0.0125	0.03125
Spinal Muscular Atrophy	Motor Neuron Disease	0.107595	0.03125
Hemochromatosis	Liver Neoplasms	0.151163	0.0310391
Suicide	Posttraumatic Stress Disorder	0.133333	0.0310078
Testicular Neoplasms	Cerebellar Neoplasms	0.0363636	0.030303
Puberty, Precocious	Insulinoma	0.03125	0.030303
Down Syndrome	Mental Retardation	0.211055	0.030303
Breast Neoplasms	Lung Neoplasms	0.270423	0.0302817
Multiple Sclerosis	Celiac Disease	0.125	0.0300429
Bipolar Disorder	Suicide	0.116162	0.0287958
Liver Neoplasms	Colorectal Neoplasms	0.172297	0.0287206
Hodgkin Disease	Werner Syndrome	0.0841584	0.0285714
Fibrocystic Breast Disease	Breast Neoplasms	0.0095498	0.0280869
Stroke	Alzheimer Disease	0.160191	0.0278184
Ovarian Neoplasms	Pancreatic Neoplasms	0.201285	0.0271739
Multiple Sclerosis	Rheumatoid Arthritis	0.294452	0.0271605
Parkinson Disease	Alzheimer Disease	0.114583	0.0265781
Pancreatic Neoplasms	Bladder Neoplasms	0.172468	0.0264423
Testicular Neoplasms	Cushing Syndrome	0.0166667	0.0263158
Carcinoma, Renal Cell	von Hippel-Lindau Disease	0.0543478	0.0263158
Cerebral Arterial Diseases	Alzheimer Disease	0.116987	0.0261011
Celiac Disease	Rheumatoid Arthritis	0.123894	0.0258418
Bladder Neoplasms	Lung Neoplasms	0.608757	0.0257857
Huntington Disease	Ataxia	0.0877193	0.0257732
Stroke	Brain Infarction	0.058	0.0250865
Major Depressive Disorder	Obsessive Compulsive Disorder	0.168182	0.0250482
Melanoma	Breast Neoplasms	0.115288	0.0249294
Pancreatic Neoplasms	Breast Neoplasms	0.164634	0.0248139
Autism	Obsessive Compulsive Disorder	0.189369	0.0246154
Hodgkin Disease	Cerebellar Neoplasms	0.0170455	0.0243902
Cystic Fibrosis	Asthma	0.103321	0.0240421
Prostatic Neoplasms	Colorectal Neoplasms	0.125448	0.023795
Hemochromatosis	Anemia	0.190476	0.0237581
Rett Syndrome	Mental Retardation	0.042328	0.0234604
Tuberculosis, Pulmonary	Malaria	0.0884956	0.0232558
Intermittent Claudication	Werner Syndrome	0.0392157	0.0232558
Down Syndrome	Sex Chromosome Aberrations	0.0175439	0.0229885
Rheumatoid Arthritis	Diabetes Mellitus	0.205108	0.0227529
Lymphoma Non Hodgkin	Werner Syndrome	0.0554156	0.0224215
Posttraumatic Stress Disorder	Major Depressive Disorder	0.0742574	0.021978
Pancreatic Neoplasms	Melanoma	0.184375	0.0213333
Rheumatoid Arthritis	Graves Disease	0.195857	0.0210843
Celiac Disease	Systemic Lupus Erythematosus	0.0966543	0.020592
Neurofibromatosis	Brain Neoplasms	0.0140845	0.0205479
Prostatic Neoplasms	Lung Neoplasms	0.238149	0.0202261
Anoxia	Motor Neuron Disease	0.212291	0.0201005
Albuminuria	Kidney Failure	0.095082	0.0200445
Microcephaly	Werner Syndrome	0.0535714	0.02
Major Depressive Disorder	Schizophrenia	0.156471	0.0199126
Multiple Myeloma	Gaucher Disease	0.0485437	0.019802
Rheumatoid Arthritis	Ankylosing Spondylitis	0.201961	0.0191693
Lymphoma Non Hodgkin	Multiple Myeloma	0.162025	0.019084
Hemochromatosis	Alzheimer Disease	0.039075	0.0190079
Cystic Fibrosis	Pancreatic Neoplasms	0.0738255	0.0189076
Ataxia	Parkinson Disease	0.126615	0.0187638
Intracranial Aneurysm	Brain Injuries	0.0724638	0.0185185
Stroke	Diabetes Mellitus	0.220146	0.0183175
Diabetes Mellitus	Hyperlipidemia	0.167451	0.0182454
Obesity	Breast Neoplasms	0.152838	0.0182299
Obesity	Hyperlipidemia	0.221893	0.0179477
Colorectal Neoplasms	Bladder Neoplasms	0.149228	0.0175146
Cystic Fibrosis	Hypersensitivity	0.0924092	0.0174419
Intracranial Arteriovenous Malformations	Intracranial Aneurysm	0.0701754	0.0172414
Noonan Syndrome	Cardiomyopathy	0.0215054	0.0170068
Autism	Fragile X Syndrome	0.022113	0.0168919
Lymphoma Non Hodgkin	Bladder Neoplasms	0.27208	0.0168776
Diabetes Mellitus	Kidney Failure	0.220657	0.0167885
Leukemia	Breast Neoplasms	0.197343	0.0167173
Ovarian Neoplasms	Melanoma	0.158879	0.0165913
Asthma	alpha 1-Antitrypsin Deficiency	0.0298805	0.016441
Brain Neoplasms	Tinea	0.0551181	0.0162602
Ovarian Neoplasms	Abdominal Neoplasms	0.0204678	0.0161663
Adrenal Gland Neoplasms	Testicular Neoplasms	0.0684932	0.016129
Multiple Sclerosis	Juvenile Idiopathic Arthritis	0.16129	0.016
Brain Infarction	Intracranial Aneurysm	0.0789474	0.015873
Homocystinuria	Intracranial Aneurysm	0.037037	0.015873
Melanoma	Lung Neoplasms	0.139296	0.0158333
Mouth Neoplasms	Lung Neoplasms	0.175595	0.0158172
Hemochromatosis	Parkinson Disease	0.0672043	0.0158103
Systemic Lupus Erythematosus	Crohn Disease	0.172249	0.0156986
Stroke	Hyperlipidemia	0.217463	0.0154905
Alzheimer Disease	Atherosclerosis	0.167964	0.0152439
Hodgkin Disease	Testicular Neoplasms	0.07109	0.0151515
Acute Kidney Injury	Carcinoma, Renal Cell	0.0210526	0.0149254
Deafness	CHARGE Syndrome	0.0188679	0.0148515
Albuminuria	Diabetes Mellitus	0.0328358	0.0148428
Cystic Fibrosis	Infertility	0.0989011	0.0146628
Prostatic Neoplasms	Obesity	0.149028	0.0144707
Pancreatic Neoplasms	Ataxia	0.120743	0.0142857
Stroke	Venous Thrombosis	0.144213	0.0142591
Prostatic Neoplasms	Pancreatic Neoplasms	0.142157	0.0140187
Breast Neoplasms	Diabetes Mellitus	0.136215	0.0139766
Lymphoma Non Hodgkin	Melanoma	0.18	0.0138568
Cerebral Palsy	Brain Injuries	0.150943	0.0136986
Microcephaly	Brain Injuries	0.0606061	0.0136986
Autism	Mental Retardation	0.183099	0.0136719
Prostatic Neoplasms	Melanoma	0.130125	0.0134436
Multiple Sclerosis	Systemic Lupus Erythematosus	0.260083	0.0133929
Cerebral Arterial Diseases	Atherosclerosis	0.118812	0.0131941
Carcinoma, Renal Cell	Melanoma	0.165094	0.0131148
Hypertension	Kidney Failure	0.207136	0.0130316
Rheumatoid Arthritis	Hypersensitivity	0.183223	0.0130265
Mouth Neoplasms	Bladder Neoplasms	0.177778	0.0129032
Epilepsy	Brain Injuries	0.0666667	0.0128617
Juvenile Idiopathic Arthritis	Systemic Lupus Erythematosus	0.134831	0.0128023
Hemochromatosis	Cardiomyopathy	0.131474	0.0127877
Hypertension	Hyperlipidemia	0.169526	0.0127171
Alzheimer Disease	Hyperlipidemia	0.0916667	0.0125487
Multiple Sclerosis	Crohn Disease	0.196597	0.0125418
Microcephaly	Laryngeal Neoplasms	0.0196078	0.0125
Autism	Asperger Syndrome	0.223058	0.0122951
Multiple Sclerosis	Diabetes Mellitus	0.17	0.012173
Microcephaly	Ataxia	0.0198675	0.0121212
Venous Thrombosis	Atherosclerosis	0.125	0.0120315
Multiple Sclerosis	Graves Disease	0.199546	0.012
Alzheimer Disease	Mental Retardation	0.0506042	0.0118986
Attention Deficit Disorder With Hyperactivity	Schizophrenia	0.129899	0.0117527
Ovarian Neoplasms	Lung Neoplasms	0.235825	0.0116195
Down Syndrome	Alzheimer Disease	0.0245098	0.0115607
Breast Neoplasms	Bladder Neoplasms	0.245771	0.0115367
Brain Infarction	Cerebral Arterial Diseases	0.0833333	0.0114068
Obesity	Stroke	0.226862	0.0113941
Autism	Schizophrenia	0.187375	0.0112601
Systemic Lupus Erythematosus	Diabetes Mellitus	0.184894	0.0111703
Brain Neoplasms	Lung Neoplasms	0.136503	0.0111317
Albuminuria	Hyperglycemia	0.115854	0.0110701
Liver Neoplasms	Lung Neoplasms	0.201767	0.0109152
Prostatic Neoplasms	Bladder Neoplasms	0.232673	0.0109127
Prostatic Neoplasms	Diabetes Mellitus	0.124715	0.0105807
Ovarian Neoplasms	Colorectal Neoplasms	0.186441	0.0104869
Bipolar Disorder	Autism	0.206767	0.0104302
Hypertension	Glaucoma	0.0708333	0.0104242
Asthma	Malaria	0.11985	0.0102302
Anemia	Lung Neoplasms	0.127841	0.0101744
Hemochromatosis	Stroke	0.102752	0.0100692
Puberty, Precocious	Hyperglycemia	0.0613497	0.01
Leukemia	Lung Neoplasms	0.268212	0.00996483
Carcinoma, Renal Cell	Lung Neoplasms	0.0856269	0.00981354
Parkinson Disease	Fragile X Syndrome	0.0330033	0.00969697
Systemic Lupus Erythematosus	Graves Disease	0.168519	0.00966184
Liver Neoplasms	Bladder Neoplasms	0.170213	0.00965251
Hypersensitivity	Drug Hypersensitivity	0.0177305	0.0096231
Rett Syndrome	Huntington Disease	0.0384615	0.00961538
alpha 1-Antitrypsin Deficiency	Hypersensitivity	0.0246914	0.00959233
Asthma	Rheumatoid Arthritis	0.204301	0.00958773
Pancreatic Neoplasms	Colorectal Neoplasms	0.176656	0.0095511
Albuminuria	Obesity	0.0505902	0.00950951
Melanoma	Bladder Neoplasms	0.145763	0.00948767
Malaria	Hypersensitivity	0.122034	0.00935252
Uterine Cervical Neoplasms	Prostatic Neoplasms	0.13578	0.0093361
Asthma	Lung Neoplasms	0.160622	0.00925926
Hemochromatosis	Breast Neoplasms	0.0803109	0.00920502
Leukemia	Brain Neoplasms	0.13438	0.0091954
Multiple Myeloma	Hodgkin Disease	0.171946	0.00917431
Suicide	Schizophrenia	0.0845588	0.00912997
Breast Neoplasms	Atherosclerosis	0.149267	0.00910902
Lymphoma Non Hodgkin	Colorectal Neoplasms	0.102941	0.00904977
Hypertension	Alzheimer Disease	0.153888	0.0090197
Juvenile Idiopathic Arthritis	Crohn Disease	0.193548	0.00898588
Lymphoma Non Hodgkin	Systemic Lupus Erythematosus	0.149215	0.00887199
Crohn Disease	Graves Disease	0.201342	0.00884956
Ovarian Neoplasms	Ataxia	0.11655	0.00880282
Stroke	Brain Injuries	0.0296443	0.00878735
Gambling	Obsessive Compulsive Disorder	0.0347003	0.00869565
Lymphoma Non Hodgkin	Breast Neoplasms	0.21116	0.00868307
Parkinson Disease	Mental Retardation	0.104784	0.00864553
Diabetes Mellitus	Graves Disease	0.102539	0.00840572
Brain Infarction	Migraine Disorders	0.0425532	0.00840336
Uterine Cervical Neoplasms	Lung Neoplasms	0.177743	0.00835422
Liver Neoplasms	Prostatic Neoplasms	0.154374	0.00835073
Hypersensitivity	Lung Neoplasms	0.152872	0.00832948
Hemochromatosis	Diabetes Mellitus	0.0595581	0.00831817
Crohn Disease	Diabetes Mellitus	0.122951	0.00821918
Mouth Neoplasms	Colorectal Neoplasms	0.180147	0.00821168
Alzheimer Disease	Brain Injuries	0.0157807	0.00820633
Mouth Neoplasms	Laryngeal Neoplasms	0.420765	0.00819672
Bipolar Disorder	Attention Deficit Disorder With Hyperactivity	0.167656	0.00814901
Crohn Disease	Malaria	0.158451	0.00813008
Lymphoma Non Hodgkin	Obesity	0.173382	0.0081262
Brain Neoplasms	Cerebellar Neoplasms	0.0413223	0.008
Autism	Ataxia	0.0189036	0.00795756
Pancreatic Neoplasms	Brain Neoplasms	0.186851	0.00790514
Leukemia	Colorectal Neoplasms	0.109299	0.0078125
Albinism	Melanoma	0.0754717	0.0078125
Posttraumatic Stress Disorder	Obsessive Compulsive Disorder	0.0498442	0.0078125
Melanoma	Colorectal Neoplasms	0.140741	0.00777202
Cystic Fibrosis	alpha 1-Antitrypsin Deficiency	0.0952381	0.00767263
Autism	Major Depressive Disorder	0.128788	0.00766871
Asthma	Atherosclerosis	0.17666	0.00764234
Liver Neoplasms	Breast Neoplasms	0.145499	0.00755786
Ataxia	Colorectal Neoplasms	0.093985	0.00752587
Bulimia Nervosa	Suicide	0.103774	0.0075188
Hemochromatosis	Motor Neuron Disease	0.121739	0.00747384
Pancreatic Neoplasms	Dyskeratosis Congenita	0.00446429	0.00735294
Hepatitis	Lung Neoplasms	0.215124	0.00722456
Asthma	Brain Neoplasms	0.0875657	0.00722022
Neurotoxicity Syndromes	Schizophrenia	0.0919118	0.00718232
Autism	Adrenal Hyperplasia Congenital	0.0171569	0.00716846
Cardiomyopathy	Nephrosclerosis	0.0217391	0.00716846
Liver Neoplasms	alpha 1-Antitrypsin Deficiency	0.0441176	0.00711744
Multiple Sclerosis	Narcolepsy	0.0240385	0.0071048
Juvenile Idiopathic Arthritis	Celiac Disease	0.105263	0.0070922
Hemochromatosis	Atherosclerosis	0.088647	0.00701919
Uterine Cervical Neoplasms	Colorectal Neoplasms	0.172	0.00692641
Epilepsy	Encephalopathy	0.144509	0.00680272
Lymphoma Non Hodgkin	Asthma	0.177898	0.00679694
Brain Neoplasms	Hypersensitivity	0.0787402	0.00679245
Albuminuria	Hypertension	0.034632	0.00676946
Brain Neoplasms	Colorectal Neoplasms	0.152542	0.00675676
Obesity	Colorectal Neoplasms	0.0618705	0.00674476
Systemic Lupus Erythematosus	Atherosclerosis	0.132444	0.00672948
Leukemia	Ataxia	0.0738363	0.00668896
Brain Neoplasms	Testicular Neoplasms	0.101911	0.00666667
Systemic Lupus Erythematosus	Ankylosing Spondylitis	0.155598	0.00664894
Hyperglycemia	Atherosclerosis	0.137195	0.0066482
Leukemia	Cerebellar Neoplasms	0.00754717	0.00664011
Cholestasis	Liver Neoplasms	0.0787037	0.00662252
Asthma	Crohn Disease	0.186688	0.00661853
Ovarian Neoplasms	Lymphoma Non Hodgkin	0.194305	0.00655738
Gaucher Disease	Alzheimer Disease	0.00989283	0.00655152
Noonan Syndrome	Leukemia	0.0075188	0.00651042
Ovarian Neoplasms	Obesity	0.117008	0.00645995
Pancreatic Neoplasms	Mouth Neoplasms	0.206154	0.00638978
Epilepsy	Rett Syndrome	0.0316456	0.00638978
Leukemia	Hodgkin Disease	0.161983	0.00636132
Brain Neoplasms	Hodgkin Disease	0.134615	0.00632911
Hodgkin Disease	Bladder Neoplasms	0.155	0.00623053
Suicide	Obsessive Compulsive Disorder	0.136612	0.00621118
Hypertension	Cerebral Arterial Diseases	0.0859375	0.00617733
Tuberculosis, Pulmonary	Hepatitis	0.0597484	0.00610501
Ovarian Neoplasms	Multiple Myeloma	0.12766	0.00609756
Melanoma	Obesity	0.0829694	0.00606061
Leukemia	Melanoma	0.145242	0.00604839
Hodgkin Disease	Lung Neoplasms	0.147399	0.00603622
Juvenile Idiopathic Arthritis	Graves Disease	0.265193	0.00600601
Albuminuria	Stroke	0.0530452	0.00594228
Prostatic Neoplasms	Brain Neoplasms	0.128302	0.00591716
Pancreatic Neoplasms	Hodgkin Disease	0.125	0.00591716
Albuminuria	Brain Infarction	0.12069	0.00588235
Crohn Disease	Sex Chromosome Aberrations	0.0128205	0.0058651
Mouth Neoplasms	Breast Neoplasms	0.154731	0.00581395
Asthma	Stroke	0.166861	0.0057999
Hemochromatosis	Malaria	0.150289	0.00577201
Ovarian Neoplasms	Bladder Neoplasms	0.238095	0.00568182
Hypertension	Asthma	0.145161	0.0056338
Nephrosis	Hyperlipidemia	0.0411523	0.00560224
Hyperglycemia	Noma	0.027027	0.00558659
Epilepsy	Mental Retardation	0.150502	0.00557621
Kidney Failure	Atherosclerosis	0.268741	0.00554715
Uterine Cervical Neoplasms	Brain Neoplasms	0.234742	0.00554017
Prostatic Neoplasms	Mouth Neoplasms	0.157424	0.00552486
Prostatic Neoplasms	Atherosclerosis	0.148346	0.00552251
Juvenile Idiopathic Arthritis	Diabetes Mellitus	0.0791789	0.00551684
Hemochromatosis	Hodgkin Disease	0.11336	0.00551471
Juvenile Idiopathic Arthritis	Asthma	0.106618	0.00549954
Melanoma	Brain Neoplasms	0.182979	0.00549451
Juvenile Idiopathic Arthritis	Hemophilia A	0.11811	0.00549451
Neurotoxicity Syndromes	Temporomandibular Joint Disorders	0.0363636	0.00549451
Hypertension	Venous Thrombosis	0.0871413	0.00549451
Lymphoma Non Hodgkin	Hyperglycemia	0.10148	0.00547945
Lymphoma Non Hodgkin	Prostatic Neoplasms	0.212251	0.00547046
Liver Neoplasms	Pancreatic Neoplasms	0.174157	0.00546448
Laryngeal Neoplasms	Brain Neoplasms	0.19209	0.00543478
Lymphoma Non Hodgkin	Celiac Disease	0.0863309	0.00543478
Lymphoma Non Hodgkin	Rheumatoid Arthritis	0.174434	0.00543057
Ataxia	Lung Neoplasms	0.0810811	0.00542986
Bipolar Disorder	Asperger Syndrome	0.0740132	0.00542495
Leukemia	Rheumatoid Arthritis	0.177072	0.00541126
Ataxia	Hodgkin Disease	0.0790378	0.00540541
Alzheimer Disease	Glaucoma	0.0488391	0.00535045
Crohn Disease	Hypersensitivity	0.169118	0.00532198
Giant Cell Arteritis	Ankylosing Spondylitis	0.147541	0.00526316
Bipolar Disorder	Posttraumatic Stress Disorder	0.0299824	0.00526316
Malaria	Cystitis	0.146789	0.0052356
Asthma	Obesity	0.129938	0.00519211
Bipolar Disorder	Bulimia Nervosa	0.026455	0.00519031
Multiple Myeloma	Brain Neoplasms	0.177143	0.00518135
Schizophrenia	Alzheimer Disease	0.114975	0.00517346
Carcinoma, Renal Cell	Pancreatic Neoplasms	0.11032	0.00515464
Hemochromatosis	Hyperlipidemia	0.086262	0.00513699
Intracranial Arteriovenous Malformations	Cerebral Arterial Diseases	0.0309278	0.00512821
Pancreatic Neoplasms	Laryngeal Neoplasms	0.19084	0.00512821
Mouth Neoplasms	Leukoplakia, Oral	0.0823529	0.00512821
Hypertension	Hyperglycemia	0.0988671	0.00511322
Carcinoma, Renal Cell	Prostatic Neoplasms	0.0967118	0.00508906
Celiac Disease	Cadasil	0.00454545	0.00507614
Hepatitis	Bladder Neoplasms	0.175389	0.00506073
Lymphoma Non Hodgkin	Hypersensitivity	0.16812	0.00502152
Homocystinuria	Cerebral Arterial Diseases	0.0103627	0.005
Brain Neoplasms	Breast Neoplasms	0.117801	0.00499002
Motor Neuron Disease	Alzheimer Disease	0.0551242	0.00496689
Attention Deficit Disorder With Hyperactivity	Mental Retardation	0.0928382	0.00496689
Brain Infarction	Venous Thrombosis	0.137931	0.00495868
Aspergillosis	Malaria	0.126214	0.0049505
Hypersensitivity	Atherosclerosis	0.178318	0.00494001
Asthma	Graves Disease	0.123656	0.00493421
Nephrosis	Kidney Failure	0.0263158	0.00492611
Pancreatic Neoplasms	Obesity	0.0829987	0.00491642
Multiple Sclerosis	Hepatitis	0.228916	0.00489796
Lymphoma Non Hodgkin	Aspergillosis	0.0343008	0.00485437
Neurotoxicity Syndromes	Posttraumatic Stress Disorder	0.116071	0.00485437
Leukemia	Bladder Neoplasms	0.22287	0.00484027
Microcephaly	Lymphoma Non Hodgkin	0.00779221	0.00483092
Leukemia	Down Syndrome	0.039356	0.00482509
Multiple Sclerosis	Prostatic Neoplasms	0.0932836	0.00481928
Neurotoxicity Syndromes	Melanoma	0.048	0.00479616
Attention Deficit Disorder With Hyperactivity	Obsessive Compulsive Disorder	0.197339	0.00479616
Down Syndrome	Infertility	0.0627615	0.00478469
Hemochromatosis	Leukemia	0.0956522	0.00477707
Uterine Cervical Neoplasms	Mouth Neoplasms	0.21875	0.00475059
Bipolar Disorder	Obsessive Compulsive Disorder	0.534843	0.00473186
Hepatitis	Asthma	0.187135	0.00473093
Lymphoma Non Hodgkin	Liver Neoplasms	0.182573	0.00471698
Mouth Neoplasms	Melanoma	0.184783	0.00471698
Ovarian Neoplasms	Mesothelioma	0.0603448	0.004662
Ataxia	Bladder Neoplasms	0.092869	0.00462963
Lymphoma Non Hodgkin	Crohn Disease	0.152381	0.00462428
Schizophrenia	Obsessive Compulsive Disorder	0.173404	0.00461894
Multiple Sclerosis	Alzheimer Disease	0.0881954	0.00460617
Multiple Myeloma	Breast Neoplasms	0.0921228	0.00460358
Juvenile Idiopathic Arthritis	Hypersensitivity	0.102649	0.00458716
Neurotoxicity Syndromes	Migraine Disorders	0.059322	0.00456621
Hypertension	Brain Infarction	0.0292842	0.00455063
Ovarian Neoplasms	Uterine Cervical Neoplasms	0.173171	0.00454545
Tuberculosis, Pulmonary	Asthma	0.0437376	0.00453721
Hypertension	Hypersensitivity	0.157566	0.00451287
Stroke	Werner Syndrome	0.0263653	0.0044843
Hepatitis	Major Depressive Disorder	0.0829787	0.00443656
Ovarian Neoplasms	Werner Syndrome	0.0756303	0.00441501
Neurotoxicity Syndromes	Bladder Neoplasms	0.0777202	0.00436681
Parkinson Disease	Motor Neuron Disease	0.0915663	0.00434783
Parkinson Disease	Stroke	0.110181	0.00434783
Mucositis	Colorectal Neoplasms	0.0454545	0.00430108
Leukoplakia, Oral	Glaucoma	0.0608696	0.00429185
Celiac Disease	Diabetes Mellitus	0.0881196	0.00426379
Uterine Cervical Neoplasms	Breast Neoplasms	0.129032	0.00423928
Leukemia	Crohn Disease	0.134328	0.00421348
Crohn Disease	Hodgkin Disease	0.128134	0.00421348
Cardiomyopathy	Crohn Disease	0.153203	0.00421053
Hypertension	Intracranial Aneurysm	0.0362087	0.0042065
Hepatitis	Hypersensitivity	0.191837	0.00419287
Liver Neoplasms	Melanoma	0.168874	0.00419287
Obesity	Hypersensitivity	0.130648	0.00418545
Carcinoma, Renal Cell	Celiac Disease	0.0489978	0.00416667
Epilepsy	Autism	0.0862745	0.00413223
Asbestosis	Liver Neoplasms	0.040404	0.00411523
Brain Infarction	Atherosclerosis	0.0449251	0.00410798
Carcinoma, Renal Cell	Colorectal Neoplasms	0.105505	0.00409417
Cerebral Arterial Diseases	Brain Injuries	0.0597015	0.00408163
Suicide	Gambling	0.0784314	0.00408163
Leukemia	Prostatic Neoplasms	0.160323	0.00407332
Intervertebral Disk Displacement	Suicide	0.0763359	0.00404858
Major Depressive Disorder	Attention Deficit Disorder With Hyperactivity	0.138211	0.00403226
Rheumatoid Arthritis	Atherosclerosis	0.14834	0.00403078
Diabetes Mellitus	Alzheimer Disease	0.183038	0.00400802
Parkinson Disease	Melanoma	0.0811456	0.003996
Multiple Sclerosis	Asthma	0.182176	0.00397878
Bladder Neoplasms	Glaucoma	0.0627119	0.00397614
Albuminuria	Hyperlipidemia	0.0912698	0.00396301
Multiple Myeloma	Mouth Neoplasms	0.153846	0.00395257
Asthma	Diabetes Mellitus	0.144817	0.00392882
Laryngeal Neoplasms	Lung Neoplasms	0.116352	0.00392157
Giant Cell Arteritis	Glaucoma	0.0592593	0.00390625
Leukemia	Venous Thrombosis	0.0803419	0.00390625
Anemia	Kidney Failure	0.154034	0.00388601
Systemic Lupus Erythematosus	Hypersensitivity	0.157096	0.00388242
Malaria	Atherosclerosis	0.0839813	0.00385463
Cystic Fibrosis	Hyperglycemia	0.108597	0.00385356
Brain Infarction	Malaria	0.0672269	0.00384615
Hypertension	Breast Neoplasms	0.129098	0.00382366
Suicide	Stroke	0.0453752	0.00382263
Lymphoma Non Hodgkin	Brain Infarction	0.0306905	0.00378788
Migraine Disorders	Glaucoma	0.015873	0.00378788
Crohn Disease	Colorectal Neoplasms	0.0640669	0.00377358
Prostatic Neoplasms	Multiple Myeloma	0.0933852	0.00376884
Diabetes Mellitus	Hypersensitivity	0.158284	0.0037412
Suicide	Alzheimer Disease	0.0300871	0.00373134
Huntington Disease	Parkinson Disease	0.089172	0.00373134
Leukemia	Systemic Lupus Erythematosus	0.172531	0.0037092
Liver Neoplasms	Hodgkin Disease	0.141975	0.00369004
Homocystinuria	Venous Thrombosis	0.0192308	0.00369004
Cardiomyopathy	Stroke	0.127063	0.0036846
Microcephaly	Breast Neoplasms	0.00403226	0.00368421
Leukemia	Multiple Myeloma	0.118397	0.00365408
Autism	Attention Deficit Disorder With Hyperactivity	0.370044	0.00363636
Anemia	Pancreatic Neoplasms	0.151163	0.00362976
Hypothyroidism	Graves Disease	0.0743243	0.00361011
Uterine Cervical Neoplasms	Hodgkin Disease	0.206107	0.00361011
Albuminuria	Mouth Neoplasms	0.0456853	0.00361011
Carcinoma, Renal Cell	Breast Neoplasms	0.0716146	0.00359897
Posttraumatic Stress Disorder	Schizophrenia	0.0202532	0.00359712
Melanoma	Hodgkin Disease	0.165493	0.00357143
Systemic Lupus Erythematosus	Stroke	0.133183	0.0035693
Encephalopathy	Alzheimer Disease	0.0255354	0.0035524
Melanoma	Carcinoma, Papillary	0.0248447	0.00353357
Cerebral Arterial Diseases	Hyperlipidemia	0.143236	0.00352941
Tourette Syndrome	Epilepsy	0.0416667	0.00350877
Stroke	Hypersensitivity	0.173098	0.00349956
Obesity	Lung Neoplasms	0.162813	0.00349773
Graves Disease	Hypersensitivity	0.102073	0.00348918
Hepatitis	Breast Neoplasms	0.148352	0.00347893
Albuminuria	Atherosclerosis	0.053068	0.00347625
Sex Chromosome Aberrations	Mental Retardation	0.015625	0.00344828
Prostatic Neoplasms	Ataxia	0.0805604	0.00344037
Glaucoma	Lung Neoplasms	0.0627737	0.00340136
Juvenile Idiopathic Arthritis	Lymphoma Non Hodgkin	0.104408	0.00340136
Homocystinuria	Mental Retardation	0.0105263	0.00340136
Obesity	Schizophrenia	0.136589	0.00339175
Stroke	Breast Neoplasms	0.131193	0.00337268
Neurotoxicity Syndromes	Major Depressive Disorder	0.148289	0.00335008
Brugada Syndrome	Cardiomyopathy	0.015625	0.00334448
Suicide	Brain Infarction	0.0406504	0.00333333
Cardiomyopathy	Neurofibromatosis	0.019802	0.00333333
Microcephaly	Bladder Neoplasms	0.00566038	0.00332226
Gangrene	Systemic Lupus Erythematosus	0.0118812	0.00331675
Obesity	Venous Thrombosis	0.0987261	0.00328812
Liver Neoplasms	Multiple Myeloma	0.190678	0.00326797
Fibroma	Colorectal Neoplasms	0.0131579	0.00326442
Lymphoma Non Hodgkin	Major Depressive Disorder	0.0613383	0.00326264
Cystic Fibrosis	Diabetes Mellitus	0.0617761	0.00325733
Pancreatic Neoplasms	Hyperglycemia	0.0634006	0.00325733
Cardiomyopathy	Werner Syndrome	0.0224215	0.00324675
Lymphoma Non Hodgkin	Brain Neoplasms	0.178571	0.00321543
Tourette Syndrome	Mental Retardation	0.0493274	0.00319489
Prostatic Neoplasms	Glaucoma	0.0753676	0.00318134
Albuminuria	Glaucoma	0.0992366	0.0031746
Multiple Myeloma	Melanoma	0.141509	0.0031746
Carcinoma, Lobular	Breast Neoplasms	0.0109141	0.00316623
Abdominal Neoplasms	Breast Neoplasms	0.00951087	0.00316456
Bladder Neoplasms	Werner Syndrome	0.0681818	0.00315457
Systemic Lupus Erythematosus	Kidney Failure	0.115438	0.00315126
Colorectal Neoplasms	Atherosclerosis	0.0668563	0.00314342
Cystic Fibrosis	Obesity	0.0736677	0.00311665
Rheumatoid Arthritis	Malaria	0.111927	0.00311284
Encephalopathy	Mental Retardation	0.0841121	0.00310559
Lymphoma Non Hodgkin	Pancreatic Neoplasms	0.141762	0.00310559
Obesity	Kidney Failure	0.229167	0.00310421
Sarcoma	Breast Neoplasms	0.0723861	0.00309757
Bulimia Nervosa	Mental Retardation	0.0197044	0.00309598
Cardiomyopathy	Intracranial Aneurysm	0.0442478	0.0030581
Leukemia	Liver Neoplasms	0.184641	0.00305188
22q11 Deletion Syndrome	Schizophrenia	0.00381679	0.00304692
Huntington Disease	Mental Retardation	0.0585586	0.00303951
Autism	Parkinson Disease	0.0927673	0.00303951
Tic Disorders	Schizophrenia	0.00508259	0.00303214
Schizophrenia	Asperger Syndrome	0.0454002	0.00302847
Celiac Disease	Ankylosing Spondylitis	0.0824053	0.00302115
Rheumatoid Arthritis	Breast Neoplasms	0.113004	0.00301811
Diabetes Mellitus	Schizophrenia	0.116802	0.00301447
Werner Syndrome	Atherosclerosis	0.0304	0.00300661
Asthma	Aspergillosis	0.0318725	0.00299103
Intermittent Claudication	Diabetes Mellitus	0.00798403	0.00298507
Lymphoma Non Hodgkin	Ataxia	0.0775681	0.00295858
Cerebral Palsy	Attention Deficit Disorder With Hyperactivity	0.0233463	0.00295858
Microcephaly	Attention Deficit Disorder With Hyperactivity	0.00851064	0.00295858
Sarcoma	Bladder Neoplasms	0.0892193	0.00295858
Attention Deficit Disorder With Hyperactivity	Gambling	0.0493274	0.00294118
Leukemia	Cardiomyopathy	0.0903522	0.00292969
Hepatitis	Crohn Disease	0.203991	0.00290065
Carcinoma, Renal Cell	Bladder Neoplasms	0.0875	0.00289017
Infertility	Cushing Syndrome	0.00956938	0.00288184
Hypertension	Schizophrenia	0.116492	0.00285782
Systemic Lupus Erythematosus	Breast Neoplasms	0.101514	0.00282031
Hemophilia A	Asthma	0.0485437	0.0028169
Obesity	Alzheimer Disease	0.173115	0.00281532
Multiple Myeloma	Bladder Neoplasms	0.118519	0.00280899
Intracranial Aneurysm	Hyperlipidemia	0.0656934	0.00280505
Ataxia	Schizophrenia	0.0346369	0.00280269
Noma	Kidney Failure	0.0133779	0.00280112
Liddle Syndrome	Kidney Failure	0.00334448	0.0027933
Cystic Fibrosis	Aspergillosis	0.0943396	0.00277778
Puberty, Precocious	Infertility	0.0316742	0.00275482
Intermittent Claudication	Kidney Failure	0.02	0.00275482
Asbestosis	Prostatic Neoplasms	0.0167015	0.00272851
Mouth Neoplasms	Malaria	0.0763052	0.0027248
Brain Infarction	Hyperlipidemia	0.0634921	0.00272109
Atherosclerosis	Glaucoma	0.0860215	0.00270416
Sleep Apnea Syndromes	Hypertension	0.0141151	0.00270062
Adrenal Gland Neoplasms	Infertility	0.0506912	0.00269542
Lymphoma Non Hodgkin	Mouth Neoplasms	0.162393	0.00269542
Uterine Cervical Neoplasms	Pancreatic Neoplasms	0.185668	0.00268817
Stroke	Migraine Disorders	0.00580271	0.00266193
Stroke	Major Depressive Disorder	0.0756173	0.00265781
Attention Deficit Disorder With Hyperactivity	Brain Injuries	0.0382979	0.00265252
Anemia	Rheumatoid Arthritis	0.107143	0.00263505
Cardiomyopathy	Atherosclerosis	0.126801	0.00262467
Anemia	Prostatic Neoplasms	0.107143	0.00262467
Graves Disease	Ankylosing Spondylitis	0.240642	0.0026178
Leukemia	Mucositis	0.0189036	0.0026178
Puberty, Precocious	Obesity	0.0337268	0.00259471
Pancreatic Neoplasms	Diabetes Mellitus	0.0542636	0.00259217
Cholestasis	Hepatitis	0.0640244	0.00259067
Fragile X Syndrome	Attention Deficit Disorder With Hyperactivity	0.025641	0.00257732
Bulimia Nervosa	Obesity	0.0219595	0.00257467
Ovarian Neoplasms	Leukemia	0.166667	0.0025663
Leukemia	Werner Syndrome	0.0474453	0.00255754
Diabetes Mellitus	Cerebral Arterial Diseases	0.0756757	0.0025503
Rheumatoid Arthritis	Alzheimer Disease	0.0961538	0.00254638
Melanoma	Ankylosing Spondylitis	0.119658	0.00252525
Mouth Neoplasms	Glaucoma	0.10757	0.0025
Leukemia	Nephrosis	0.0149533	0.00249377
Multiple Sclerosis	Obesity	0.130286	0.00247627
Juvenile Idiopathic Arthritis	Hepatitis	0.156425	0.00247525
Hepatitis	Diabetes Mellitus	0.162832	0.0024728
Hepatitis	Colorectal Neoplasms	0.110312	0.00247066
Brain Neoplasms	Bladder Neoplasms	0.142857	0.00246914
Cardiomyopathy	Hypertension	0.109658	0.00246653
Hypertension	Rheumatoid Arthritis	0.126183	0.00245767
Celiac Disease	Graves Disease	0.114035	0.002457
Gangrene	Atherosclerosis	0.0116861	0.00244798
Mouth Neoplasms	Graves Disease	0.0839416	0.00243902
Hemochromatosis	Prostatic Neoplasms	0.0783582	0.00243704
Autism	Systemic Lupus Erythematosus	0.037931	0.00241546
Liver Neoplasms	Mouth Neoplasms	0.22408	0.00240964
Cystic Fibrosis	Hypertension	0.0648536	0.00240798
Lymphoma Non Hodgkin	Suicide	0.0418502	0.00240385
Hyperglycemia	Hyperlipidemia	0.195046	0.00239234
Hepatitis	Pancreatic Neoplasms	0.117155	0.00239234
Lymphoma Non Hodgkin	Autism	0.0796089	0.00238663
Lymphoma Non Hodgkin	Graves Disease	0.113333	0.00238663
Ovarian Neoplasms	Anemia	0.14	0.00238379
Posttraumatic Stress Disorder	Alzheimer Disease	0.0090834	0.00237812
Celiac Disease	Melanoma	0.082495	0.0023753
Breast Neoplasms	Graves Disease	0.0591133	0.00236742
Anemia	Dyskeratosis Congenita	0.0114286	0.00236407
Anemia	Pregnancy Complications, Parasitic	0.0112994	0.00236407
Colorectal Neoplasms	Hypersensitivity	0.0377358	0.0023596
Nephrosis	Diabetes Mellitus	0.0109453	0.0023578
Uterine Cervical Neoplasms	Malaria	0.15942	0.00234742
Rett Syndrome	Alzheimer Disease	0.0024855	0.00234192
Hemophilia A	Hypersensitivity	0.0467938	0.00234009
Ovarian Neoplasms	Asbestosis	0.0174927	0.002331
Hemochromatosis	Kidney Failure	0.130312	0.00232558
Venous Thrombosis	Diabetes Mellitus	0.0625	0.00232498
Multiple Sclerosis	Hypersensitivity	0.178049	0.00231884
Major Depressive Disorder	Cushing Syndrome	0.019802	0.00231481
Carcinoma, Lobular	Ovarian Neoplasms	0.0235988	0.00231481
Stroke	Glaucoma	0.105455	0.00230592
Hypertension	Nephrosis	0.0119177	0.00229358
Tuberculosis, Pulmonary	Hypersensitivity	0.0388007	0.00227445
Leukemia	Pancreatic Neoplasms	0.162539	0.00227015
Breast Neoplasms	Hypersensitivity	0.131763	0.00226757
Prostatic Neoplasms	Systemic Lupus Erythematosus	0.103487	0.00226757
Obesity	Attention Deficit Disorder With Hyperactivity	0.090175	0.00224921
Anemia	Colorectal Neoplasms	0.0942761	0.00224888
Diabetes Mellitus	Glaucoma	0.0551331	0.00224782
Hepatitis	Malaria	0.171429	0.00224719
Puerperal Disorders	Major Depressive Disorder	0.0552764	0.00224215
Asthma	Kidney Failure	0.127119	0.00223881
Prostatic Neoplasms	Hyperglycemia	0.100529	0.00222469
Prostatic Neoplasms	Stroke	0.133411	0.00221484
Hypertension	Systemic Lupus Erythematosus	0.101315	0.00221379
Sleep Apnea Syndromes	Major Depressive Disorder	0.0343137	0.00221239
Cardiomyopathy	Celiac Disease	0.0742857	0.00220751
Liver Neoplasms	Glaucoma	0.109489	0.00220751
Liver Neoplasms	Crohn Disease	0.163488	0.00220022
Stroke	Mental Retardation	0.0583717	0.0021978
Cardiomyopathy	Mouth Neoplasms	0.103125	0.00219298
Ovarian Neoplasms	Hodgkin Disease	0.13245	0.00218818
Colorectal Neoplasms	Cerebellar Neoplasms	0.0196078	0.00217628
Ovarian Neoplasms	Carcinoma, Papillary	0.0146199	0.00217391
Melanoma	Glaucoma	0.0816327	0.0021645
Liver Neoplasms	Autism	0.0475352	0.00215983
Hepatitis	Atherosclerosis	0.166453	0.00214225
Ataxia	Attention Deficit Disorder With Hyperactivity	0.0139665	0.0021322
Prostatic Neoplasms	Hypertension	0.124799	0.0021296
Autism	Alzheimer Disease	0.0602649	0.00212879
Anemia	Diabetes Mellitus	0.0878816	0.00212823
Pancreatic Neoplasms	Infertility	0.0984456	0.00212766
Cystic Fibrosis	Systemic Lupus Erythematosus	0.0673759	0.00212089
Testicular Neoplasms	Colorectal Neoplasms	0.0797872	0.00211864
Multiple Sclerosis	Major Depressive Disorder	0.0734767	0.00211864
Hepatitis	Melanoma	0.135593	0.00211193
Uterine Cervical Neoplasms	Liver Neoplasms	0.261194	0.0021097
Ovarian Neoplasms	Sarcoma	0.106267	0.0021097
Hodgkin Disease	Colorectal Neoplasms	0.097973	0.00210084
Hepatitis	Prostatic Neoplasms	0.151825	0.00210084
Stroke	Kidney Failure	0.260664	0.00209059
Breast Neoplasms	Werner Syndrome	0.0499325	0.00208768
Ovarian Neoplasms	Carcinoma, Renal Cell	0.117188	0.00207469
Ovarian Neoplasms	Laryngeal Neoplasms	0.147059	0.00207039
Uterine Cervical Neoplasms	Melanoma	0.235537	0.00207039
Leukemia	Hepatitis	0.194602	0.00206469
Leukemia	Hypersensitivity	0.142111	0.00204813
Nephrosis	Obesity	0.0169205	0.00204604
Intervertebral Disk Displacement	Lung Neoplasms	0.0311526	0.00204499
Cardiomyopathy	Glaucoma	0.141176	0.00202429
Leukemia	Uterine Cervical Neoplasms	0.181338	0.00202224
Neurotoxicity Syndromes	Attention Deficit Disorder With Hyperactivity	0.119454	0.0020202
Major Depressive Disorder	Brain Infarction	0.0366972	0.00201207
Stroke	Colorectal Neoplasms	0.0568182	0.002003
Cardiomyopathy	Graves Disease	0.131387	0.00198413
Lymphoma Non Hodgkin	Diabetes Mellitus	0.13719	0.001983
Sarcoma	Lung Neoplasms	0.0801887	0.00197824
Stroke	Lung Neoplasms	0.155831	0.00196175
Autism	Bladder Neoplasms	0.0674419	0.00194932
Hypertension	Nephrosclerosis	0.00543478	0.0019478
Rheumatoid Arthritis	Lung Neoplasms	0.161689	0.00194553
Multiple Myeloma	Lung Neoplasms	0.10675	0.00194363
Atherosclerosis	Lung Neoplasms	0.181202	0.00193274
Cardiomyopathy	Melanoma	0.103896	0.0019305
Systemic Lupus Erythematosus	Lung Neoplasms	0.134208	0.00192802
Hypersensitivity	Kidney Failure	0.135705	0.00192678
Multiple Sclerosis	Poliomyelitis	0.00746269	0.00191571
Breast Neoplasms	Glaucoma	0.0632111	0.00190295
Lymphoma Non Hodgkin	Infertility	0.127202	0.00189394
Hyperglycemia	Kidney Failure	0.246499	0.00189394
Systemic Lupus Erythematosus	Asthma	0.155351	0.00189155
Colorectal Neoplasms	Diabetes Mellitus	0.0443841	0.00188014
Parkinson Disease	Attention Deficit Disorder With Hyperactivity	0.0767635	0.00185357
Ovarian Neoplasms	Brain Neoplasms	0.170483	0.00184843
Bipolar Disorder	22q11 Deletion Syndrome	0.00531915	0.00184162
Lymphoma Non Hodgkin	Kidney Failure	0.152659	0.00184162
Gangrene	Stroke	0.014	0.00184162
Brain Neoplasms	Major Depressive Disorder	0.042623	0.00183824
Intracranial Arteriovenous Malformations	Stroke	0.0139721	0.00183824
Bipolar Disorder	Channelopathies	0.00350877	0.0018315
Mucositis	Venous Thrombosis	0.0272727	0.0018315
Obesity	Bladder Neoplasms	0.152083	0.00182983
Homocystinuria	Stroke	0.00399202	0.00182983
Suicide	Attention Deficit Disorder With Hyperactivity	0.121951	0.00182815
Stroke	Cadasil	0.0350554	0.00181653
Hemochromatosis	alpha 1-Antitrypsin Deficiency	0.0727273	0.00180505
Mucositis	Rheumatoid Arthritis	0.0136986	0.00179533
Migraine Disorders	Schizophrenia	0.0202532	0.00178465
Bipolar Disorder	Puerperal Disorders	0.0176367	0.00178253
Systemic Lupus Erythematosus	Alzheimer Disease	0.0777006	0.00177857
Cystic Fibrosis	Glaucoma	0.138122	0.0017762
Systemic Lupus Erythematosus	Venous Thrombosis	0.0878136	0.00176991
Intracranial Aneurysm	Alzheimer Disease	0.021987	0.00176263
Rheumatoid Arthritis	Narcolepsy	0.0191571	0.00175285
Autism	Colorectal Neoplasms	0.0318949	0.00174825
Lymphoma Non Hodgkin	Lung Neoplasms	0.269476	0.00174368
Asthma	Breast Neoplasms	0.118875	0.00174216
Epilepsy	Attention Deficit Disorder With Hyperactivity	0.0893372	0.00173611
Multiple Sclerosis	Brain Injuries	0.0242131	0.0017331
Huntington Disease	Venous Thrombosis	0.0347222	0.0017331
Leukemia	Asthma	0.143333	0.00172811
Down Syndrome	Stroke	0.039548	0.00172117
Bipolar Disorder	Migraine Disorders	0.028169	0.00171527
Epilepsy	Colorectal Neoplasms	0.0443686	0.0017094
Malaria	Diabetes Mellitus	0.0628019	0.00170164
Autism	Lung Neoplasms	0.0737619	0.00168634
Ovarian Neoplasms	Hyperglycemia	0.0681319	0.00168067
Liver Neoplasms	Diabetes Mellitus	0.101103	0.00167879
Cardiomyopathy	Attention Deficit Disorder With Hyperactivity	0.0490956	0.00167785
Venous Thrombosis	Hyperlipidemia	0.151515	0.00167785
Bipolar Disorder	Rett Syndrome	0.00350877	0.00167785
Hyperglycemia	Major Depressive Disorder	0.0716511	0.00167224
Anemia	Mouth Neoplasms	0.154362	0.00166667
Lymphangioleiomyomatosis	Systemic Lupus Erythematosus	0.00198413	0.00166667
Ovarian Neoplasms	Mouth Neoplasms	0.211905	0.00166389
Hepatitis	Rheumatoid Arthritis	0.216617	0.00166389
Systemic Lupus Erythematosus	Fibrosarcoma	0.00578035	0.00166113
Asthma	Glaucoma	0.0685413	0.00165837
Dermatitis, Allergic Contact	Hypersensitivity	0.00531915	0.00165426
Systemic Lupus Erythematosus	Intermittent Claudication	0.0118577	0.00164204
Hemophilia A	Venous Thrombosis	0.222222	0.00164204
Aspergillosis	Hypersensitivity	0.026455	0.00163934
Tuberous Sclerosis	Systemic Lupus Erythematosus	0.00392927	0.00163666
Down Syndrome	Venous Thrombosis	0.0839161	0.00163666
Cystic Fibrosis	Cardiomyopathy	0.119522	0.00161551
Infertility	Mental Retardation	0.0741758	0.00161031
Hemochromatosis	Brain Neoplasms	0.126904	0.00159236
Hyperglycemia	Stroke	0.113597	0.00159109
Bipolar Disorder	Albuminuria	0.0204082	0.00157729
Tuberculosis, Pulmonary	Multiple Sclerosis	0.0364078	0.00157233
Systemic Lupus Erythematosus	Encephalopathy	0.0320755	0.0015674
Anemia	Glaucoma	0.105882	0.0015674
Stroke	Deafness	0.0203327	0.00156372
Schizophrenia	Mental Retardation	0.10419	0.00156331
Breast Neoplasms	Hodgkin Disease	0.106098	0.0015625
Breast Neoplasms	Migraine Disorders	0.004	0.00155602
Crohn Disease	Obesity	0.117486	0.00155219
Hypertension	Crohn Disease	0.0899621	0.00154416
Liver Neoplasms	Anemia	0.159875	0.00153139
Schizophrenia	Atherosclerosis	0.108	0.00153092
Systemic Lupus Erythematosus	Brain Injuries	0.0253906	0.00152672
Rett Syndrome	Systemic Lupus Erythematosus	0.00589391	0.00152207
Cystic Fibrosis	Atherosclerosis	0.0890625	0.00151976
Rheumatoid Arthritis	Glaucoma	0.0713043	0.00151745
Leukemia	Obesity	0.128413	0.00150886
Temporomandibular Joint Disorders	Hyperlipidemia	0.0163934	0.00149477
Rheumatoid Arthritis	Melanoma	0.09375	0.00149031
Multiple Sclerosis	Ankylosing Spondylitis	0.173611	0.00148368
Brain Infarction	Diabetes Mellitus	0.0238332	0.00146456
Multiple Sclerosis	Motor Neuron Disease	0.075	0.00146413
Intestinal Obstruction	Crohn Disease	0.012605	0.00145985
Hyperglycemia	Breast Neoplasms	0.0718636	0.00145773
Celiac Disease	Breast Neoplasms	0.0499529	0.0014556
Hypertension	Malaria	0.0604167	0.00145507
Major Depressive Disorder	Alzheimer Disease	0.0590462	0.00144718
Venous Thrombosis	Motor Neuron Disease	0.0878661	0.001443
Cardiomyopathy	Anemia	0.129747	0.00144092
Hypertension	Lung Neoplasms	0.145833	0.00142045
Abetalipoproteinemia	Hepatitis	0.00320513	0.00141844
Breast Neoplasms	Alzheimer Disease	0.117851	0.00141523
Multiple Sclerosis	Malaria	0.113586	0.00141443
Celiac Disease	Venous Thrombosis	0.0544662	0.00141044
Hepatitis	Infectious Mononucleosis	0.0447284	0.00140845
Asbestosis	Hepatitis	0.0157729	0.00140252
Melanoma	Diabetes Mellitus	0.0633028	0.00139548
Crohn Disease	Narcolepsy	0.0323887	0.0013947
Liver Neoplasms	Hypersensitivity	0.111111	0.00139082
Hepatitis	Aspergillosis	0.0377358	0.00138889
Systemic Lupus Erythematosus	Brain Neoplasms	0.0757315	0.00138889
Lymphoma Non Hodgkin	Venous Thrombosis	0.0990783	0.00138696
Uterine Cervical Neoplasms	Hypersensitivity	0.124204	0.00138504
Carcinoma, Renal Cell	Hyperlipidemia	0.0544872	0.00138313
Hemochromatosis	Glaucoma	0.117647	0.00137741
Rheumatoid Arthritis	Kidney Failure	0.111724	0.00137741
Rheumatoid Arthritis	Stroke	0.140271	0.00137552
Hepatitis	Rheumatic Heart Disease	0.0757098	0.00135685
Hepatitis	Hodgkin Disease	0.140845	0.00134953
Microcephaly	Prostatic Neoplasms	0.00614754	0.00134953
Hepatitis	Encephalopathy	0.0628743	0.0013459
Hypertension	Major Depressive Disorder	0.071977	0.00133958
Hemochromatosis	Asthma	0.0751342	0.00133869
Multiple Myeloma	Crohn Disease	0.128571	0.00133869
Venous Thrombosis	Glaucoma	0.110526	0.00133333
Hemochromatosis	Melanoma	0.151786	0.00133333
Rheumatoid Arthritis	Obesity	0.145397	0.00133289
Anemia	Stroke	0.138514	0.00133245
Ovarian Neoplasms	Stroke	0.115691	0.00133156
Ovarian Neoplasms	Diabetes Mellitus	0.088474	0.00132979
Ovarian Neoplasms	Infertility	0.151064	0.00131926
Paresis	Parkinson Disease	0.00668896	0.00131234
Multiple Sclerosis	Melanoma	0.102564	0.0013089
Anemia	Breast Neoplasms	0.123916	0.00130321
Leukemia	Kidney Neoplasms	0.0131579	0.00130208
Crohn Disease	Atherosclerosis	0.13079	0.00130152
Leukemia	Neurofibromatosis	0.012844	0.00129199
Leukemia	Puberty, Precocious	0.0146252	0.00129199
Multiple Sclerosis	Epilepsy	0.0752896	0.00128866
Hepatitis	Multiple Myeloma	0.150725	0.00128866
Leukemia	Testicular Neoplasms	0.0412186	0.00128535
Leukemia	Cytomegalovirus Infections	0.0593692	0.00128205
Hepatitis	Hemophilia A	0.0797546	0.00127877
Hepatitis	Alzheimer Disease	0.0868629	0.00127443
Systemic Lupus Erythematosus	Malaria	0.106618	0.00127389
Parkinson Disease	Posttraumatic Stress Disorder	0.0360656	0.00126582
Parkinson Disease	Schizophrenia	0.117769	0.00125313
Hepatitis	Obsessive Compulsive Disorder	0.0362438	0.00125
Parkinson Disease	Migraine Disorders	0.029316	0.00124533
Down Syndrome	Prostatic Neoplasms	0.0291829	0.00124378
Leukemia	Brain Injuries	0.0261194	0.00124224
Bipolar Disorder	Breast Neoplasms	0.0666118	0.00123916
Bipolar Disorder	Stroke	0.064	0.00123457
Leukemia	Carcinoma, Renal Cell	0.0859649	0.00123305
Anemia	Hypersensitivity	0.114804	0.00123229
Leukemia	Laryngeal Neoplasms	0.113309	0.00123153
Parkinson Disease	Brain Injuries	0.0496689	0.0012285
Venous Thrombosis	Mental Retardation	0.0695971	0.0012285
Rheumatoid Arthritis	Venous Thrombosis	0.0814159	0.00122699
Bipolar Disorder	Mental Retardation	0.0787966	0.00121803
Cadasil	Atherosclerosis	0.0328638	0.00121286
Leukemia	Hypertension	0.141844	0.00120773
Liver Neoplasms	Systemic Lupus Erythematosus	0.129032	0.00120048
Huntington Disease	Atherosclerosis	0.0173502	0.00119332
Uterine Cervical Neoplasms	Systemic Lupus Erythematosus	0.151515	0.0011919
Intracranial Aneurysm	Atherosclerosis	0.0499195	0.00118906
Nephrosis	Atherosclerosis	0.0165837	0.00118835
Systemic Lupus Erythematosus	Melanoma	0.092562	0.00118765
Breast Neoplasms	Hyperlipidemia	0.0824053	0.00117925
Diabetes Mellitus	Intracranial Aneurysm	0.0272639	0.00117925
Carcinoma, Renal Cell	Alzheimer Disease	0.0286624	0.00116822
Crohn Disease	Mouth Neoplasms	0.120112	0.00116822
Parkinson Disease	Lung Neoplasms	0.097006	0.00116618
Hypertension	Colorectal Neoplasms	0.0469208	0.00115009
Cystic Fibrosis	Venous Thrombosis	0.110497	0.00114286
Parkinson Disease	Brain Neoplasms	0.0887728	0.00113766
Breast Neoplasms	Schizophrenia	0.0881089	0.00113669
Hyperlipidemia	Glaucoma	0.0981013	0.00113636
Hepatitis	Celiac Disease	0.105263	0.00113379
Systemic Lupus Erythematosus	Mental Retardation	0.0531915	0.00113379
Deafness	Diabetes Mellitus	0.0183575	0.0011309
Hepatitis	Mouth Neoplasms	0.169903	0.00112994
Pancreatic Neoplasms	Alzheimer Disease	0.0501475	0.00112233
Crohn Disease	Glaucoma	0.0935484	0.00111857
Lymphoma Non Hodgkin	Hepatitis	0.207746	0.00111857
Ataxia	Alzheimer Disease	0.0411171	0.00111235
Diabetes Mellitus	Bladder Neoplasms	0.126667	0.00110375
Celiac Disease	Hypertension	0.0620408	0.00109449
Uterine Cervical Neoplasms	Crohn Disease	0.176656	0.0010929
Tinea	Colorectal Neoplasms	0.0512821	0.00109051
Leukemia	Celiac Disease	0.0794781	0.00107875
Leukoplakia, Oral	Colorectal Neoplasms	0.0645161	0.00107643
Epilepsy	Crohn Disease	0.0782123	0.00107527
Leukemia	Mouth Neoplasms	0.149671	0.00107527
Hepatitis	Suicide	0.0620155	0.00107527
Hypertension	Graves Disease	0.0597166	0.0010745
Microcephaly	Colorectal Neoplasms	0.0122699	0.00107296
Neurotoxicity Syndromes	Parkinson Disease	0.135977	0.00107296
Hepatitis	Autism	0.0580357	0.00107181
Hepatitis	Graves Disease	0.183288	0.00107181
Kidney Neoplasms	Colorectal Neoplasms	0.0454545	0.00107066
Melanoma	Atherosclerosis	0.0830946	0.00106781
Breast Neoplasms	Cerebellar Neoplasms	0.00544959	0.00105988
Uterine Cervical Neoplasms	Hepatitis	0.240437	0.00105932
Parkinson Disease	Malaria	0.0563003	0.00105932
Epilepsy	Schizophrenia	0.0791284	0.00105764
Breast Neoplasms	Temporomandibular Joint Disorders	0.00952381	0.00105764
Parkinson Disease	Cerebral Arterial Diseases	0.0655022	0.00105597
Lymphoma Non Hodgkin	Parkinson Disease	0.112957	0.00105485
Hypertension	Bladder Neoplasms	0.125978	0.00105374
Asthma	Colorectal Neoplasms	0.0366242	0.00105152
Prostatic Neoplasms	Graves Disease	0.0596491	0.00104932
Neurofibromatosis	Breast Neoplasms	0.00665779	0.00104822
Insulinoma	Obesity	0.00848896	0.00104712
Cerebellar Neoplasms	Lung Neoplasms	0.00482315	0.00104058
Dyskeratosis Congenita	Lung Neoplasms	0.00160772	0.00104058
Acute Kidney Injury	Lung Neoplasms	0.00803859	0.0010395
Asbestosis	Lung Neoplasms	0.0144928	0.0010352
Obesity	Werner Syndrome	0.0276423	0.00103359
Sarcoma	Colorectal Neoplasms	0.0954774	0.00103199
Abdominal Neoplasms	Lung Neoplasms	0.011236	0.00103093
Aspergillosis	Lung Neoplasms	0.0191693	0.00102775
Parkinson Disease	Glaucoma	0.0948509	0.00102354
Obesity	Intracranial Aneurysm	0.0289389	0.00102354
Cardiomyopathy	Hepatitis	0.161972	0.00102145
Neurofibromatosis	Lung Neoplasms	0.00783699	0.00101833
Carcinoma, Renal Cell	Obesity	0.0678233	0.00101833
Multiple Myeloma	Colorectal Neoplasms	0.140097	0.00101317
Multiple Myeloma	Obesity	0.0769231	0.00101317
Leprosy, Tuberculoid	Asthma	0.00199203	0.0010101
Asthma	Dermatitis, Allergic Contact	0.006	0.00100806
Ovarian Neoplasms	Hypertension	0.0900433	0.0010057
Schizophrenia	Kidney Failure	0.0883534	0.00100553
Down Syndrome	Colorectal Neoplasms	0.0410256	0.00100503
Cardiomyopathy	Prostatic Neoplasms	0.1	0.001001
Alzheimer Disease	Kidney Failure	0.111111	0.000998502
alpha 1-Antitrypsin Deficiency	Lung Neoplasms	0.0257649	0.000996016
Cystic Fibrosis	Hyperlipidemia	0.0870968	0.000995025
Asthma	Cadasil	0.0108108	0.000994036
Rheumatoid Arthritis	Colorectal Neoplasms	0.0577849	0.000993049
Prostatic Neoplasms	Mental Retardation	0.0537975	0.000993049
Intervertebral Disk Displacement	Asthma	0.0403071	0.000992063
Hyperlipidemia	Kidney Failure	0.269504	0.000986193
Anemia	Systemic Lupus Erythematosus	0.107843	0.000982318
Ovarian Neoplasms	Systemic Lupus Erythematosus	0.0849421	0.000981354
Hemochromatosis	Hypertension	0.0646507	0.000977199
Anemia	Atherosclerosis	0.126822	0.000976086
Leukemia	Mental Retardation	0.0668648	0.000968992
Anemia	Alzheimer Disease	0.0584615	0.000966651
Obesity	Malaria	0.0703125	0.000957854
Obesity	Cerebral Arterial Diseases	0.0864714	0.00095648
Cystic Fibrosis	Hepatitis	0.126374	0.000954198
Obesity	Glaucoma	0.0808709	0.000942951
Diabetes Mellitus	Lung Neoplasms	0.153627	0.000930882
Multiple Sclerosis	Atherosclerosis	0.127252	0.0009298
Major Depressive Disorder	Hyperlipidemia	0.0765432	0.000922509
Stroke	Nephrosclerosis	0.01	0.00092081
Obesity	Mental Retardation	0.058663	0.000915332
Bipolar Disorder	Alzheimer Disease	0.0768293	0.000914077
Anemia	Crohn Disease	0.150568	0.000914077
Cerebral Palsy	Stroke	0.0714286	0.000909918
Lymphangioleiomyomatosis	Rheumatoid Arthritis	0.0019685	0.000909091
Leukemia	Kidney Failure	0.113055	0.000907441
Homocystinuria	Rheumatoid Arthritis	0.00196078	0.000900901
Breast Neoplasms	Infertility	0.101296	0.000900495
Tuberous Sclerosis	Rheumatoid Arthritis	0.00389864	0.00090009
Cytomegalovirus Infections	Stroke	0.0423077	0.000898473
Diabetes Insipidus	Diabetes Mellitus	0.000996016	0.000897398
Breast Neoplasms	Kidney Failure	0.121872	0.000894454
Pancreatic Neoplasms	Asthma	0.0728083	0.000893655
Intervertebral Disk Displacement	Rheumatoid Arthritis	0.0436433	0.000892857
Stroke	Encephalopathy	0.0543689	0.000892061
Bulimia Nervosa	Stroke	0.0136986	0.000891266
Hepatitis	Anemia	0.185366	0.000890472
Huntington Disease	Stroke	0.0243902	0.000886525
Colorectal Neoplasms	Glaucoma	0.0658436	0.000881834
Rheumatoid Arthritis	Giant Cell Arteritis	0.0626223	0.000880282
Carcinoma, Renal Cell	Stroke	0.0707804	0.000874126
Hypothyroidism	Rheumatoid Arthritis	0.0188679	0.00087184
Schizophrenia	Hyperlipidemia	0.0688217	0.000870701
Carcinoma, Renal Cell	Rheumatoid Arthritis	0.0602837	0.000861326
Crohn Disease	Alzheimer Disease	0.0662202	0.000860215
Obesity	Major Depressive Disorder	0.0980392	0.000860215
Leukemia	Anemia	0.141234	0.000856164
Rheumatoid Arthritis	Brain Infarction	0.0209125	0.000852515
Mouth Neoplasms	Diabetes Mellitus	0.0673953	0.000852031
Anemia	Parkinson Disease	0.0904872	0.000849618
Hemophilia A	Rheumatoid Arthritis	0.0498084	0.000849618
Stroke	Obsessive Compulsive Disorder	0.0407643	0.000848896
Parkinson Disease	Major Depressive Disorder	0.125571	0.00084674
Prostatic Neoplasms	Alzheimer Disease	0.108251	0.00084246
Leukemia	Atherosclerosis	0.142857	0.000840689
Parkinson Disease	Atherosclerosis	0.086165	0.000837521
Leprosy, Tuberculoid	Hypersensitivity	0.00353982	0.0008285
Tuberculosis, Pulmonary	Rheumatoid Arthritis	0.036965	0.000823723
Autism	Asthma	0.0477855	0.000822368
Liver Neoplasms	Asthma	0.115385	0.000819001
Cadasil	Hypersensitivity	0.0113269	0.000817661
Intervertebral Disk Displacement	Hypersensitivity	0.0376712	0.000816327
Uterine Cervical Neoplasms	Asthma	0.128295	0.000814996
Stroke	Motor Neuron Disease	0.117347	0.000803859
Systemic Lupus Erythematosus	Obesity	0.141213	0.00079968
Systemic Lupus Erythematosus	Hyperlipidemia	0.0752533	0.000793651
Mouth Neoplasms	Stroke	0.109272	0.000791766
Stroke	Malaria	0.0972477	0.000788644
Lymphoma Non Hodgkin	Stroke	0.174731	0.000786164
Multiple Sclerosis	Parkinson Disease	0.10443	0.000781861
Rheumatoid Arthritis	Mouth Neoplasms	0.0744849	0.00078125
Hypertension	Liddle Syndrome	0.00217391	0.000778816
Rheumatoid Arthritis	Cerebral Arterial Diseases	0.0736196	0.000776398
Bipolar Disorder	Parkinson Disease	0.0899873	0.000771605
Schizophrenia	Lung Neoplasms	0.0924631	0.000771307
Anoxia	Hypertension	0.0414453	0.000769231
Cystic Fibrosis	Lung Neoplasms	0.0764618	0.00076864
Hepatitis	Obesity	0.155527	0.00076746
Hepatitis	Systemic Lupus Erythematosus	0.212481	0.00076746
Kidney Failure	Lung Neoplasms	0.134734	0.000763359
Stroke	Graves Disease	0.0904348	0.000762777
Asthma	Infertility	0.0750383	0.000754717
Suicide	Rheumatoid Arthritis	0.0340716	0.000754717
Melanoma	Stroke	0.0841584	0.000754717
Uterine Cervical Neoplasms	Rheumatoid Arthritis	0.146384	0.000746826
Hypersensitivity	Ankylosing Spondylitis	0.0738363	0.00073692
Parkinson Disease	Systemic Lupus Erythematosus	0.0666667	0.00073692
Hypertension	Ankylosing Spondylitis	0.04913	0.000736377
Stroke	Schizophrenia	0.106713	0.000735835
Hepatitis	Hyperlipidemia	0.117647	0.000732601
Celiac Disease	Hypersensitivity	0.100116	0.000723589
Mouth Neoplasms	Hypersensitivity	0.0857988	0.000722022
Autism	Hypertension	0.0776144	0.000716332
Anemia	Asthma	0.11405	0.000711238
Leukemia	Hyperlipidemia	0.0771388	0.00070922
Asthma	Major Depressive Disorder	0.0673813	0.00070922
Parkinson Disease	Hyperlipidemia	0.0657371	0.000704722
Hypersensitivity	Glaucoma	0.0700637	0.000702741
Cystic Fibrosis	Stroke	0.103321	0.000701262
Parkinson Disease	Crohn Disease	0.0865979	0.000697837
Autism	Hypersensitivity	0.0490196	0.000697837
Hemochromatosis	Lung Neoplasms	0.0809595	0.00068306
Cardiomyopathy	Hypersensitivity	0.133536	0.000676133
Prostatic Neoplasms	Parkinson Disease	0.090268	0.000674764
Bladder Neoplasms	Hypersensitivity	0.12228	0.000672043
Anemia	Hypertension	0.101712	0.000670691
Systemic Lupus Erythematosus	Colorectal Neoplasms	0.0547504	0.000660502
Ovarian Neoplasms	Rheumatoid Arthritis	0.104302	0.000658328
Infertility	Hypersensitivity	0.0683403	0.000648508
Bipolar Disorder	Hypertension	0.0919794	0.000644953
Colorectal Neoplasms	Hyperlipidemia	0.0597826	0.000634518
Ovarian Neoplasms	Hypersensitivity	0.0958738	0.000615764
Major Depressive Disorder	Hypersensitivity	0.0794326	0.000614628
Crohn Disease	Lung Neoplasms	0.122691	0.000612745
Fibrocystic Breast Disease	Atherosclerosis	0.00664452	0.000611995
Intracranial Arteriovenous Malformations	Atherosclerosis	0.00830565	0.000611247
Bipolar Disorder	Rheumatoid Arthritis	0.0478983	0.000610874
Intermittent Claudication	Atherosclerosis	0.0133556	0.000609756
Aspergillosis	Atherosclerosis	0.0198347	0.000607533
Acute Kidney Injury	Alzheimer Disease	0.00415282	0.00060423
Sex Chromosome Aberrations	Alzheimer Disease	0.00248963	0.0006035
Sleep Apnea Syndromes	Atherosclerosis	0.0199667	0.000602773
Puerperal Disorders	Schizophrenia	0.0139594	0.000602773
Tourette Syndrome	Schizophrenia	0.0348692	0.00060024
Schizophrenia	Narcolepsy	0.0201511	0.000595948
Diabetes Mellitus	Cadasil	0.0230991	0.000595415
Brain Injuries	Atherosclerosis	0.0264901	0.00059312
Diabetes Mellitus	Werner Syndrome	0.0174927	0.000592944
Carcinoma, Renal Cell	Atherosclerosis	0.06	0.000591017
Rett Syndrome	Schizophrenia	0.00506329	0.000590319
Huntington Disease	Alzheimer Disease	0.0212766	0.000589623
Carcinoma, Renal Cell	Schizophrenia	0.0330189	0.000588928
Fragile X Syndrome	Schizophrenia	0.017744	0.000587199
Multiple Myeloma	Diabetes Mellitus	0.0543162	0.000586166
Hemophilia A	Atherosclerosis	0.0527183	0.00058548
Down Syndrome	Atherosclerosis	0.0316957	0.000584795
Hemochromatosis	Hypersensitivity	0.0708535	0.000584454
Brain Infarction	Alzheimer Disease	0.0165153	0.000580046
Juvenile Idiopathic Arthritis	Atherosclerosis	0.0751534	0.000576701
Juvenile Idiopathic Arthritis	Alzheimer Disease	0.0373906	0.000570125
Crohn Disease	Stroke	0.135093	0.000569152
Rheumatoid Arthritis	Hyperlipidemia	0.0686695	0.000568182
Brain Neoplasms	Alzheimer Disease	0.0417323	0.000564653
Atherosclerosis	Ankylosing Spondylitis	0.0586466	0.000560852
Hepatitis	Stroke	0.16	0.00055991
Motor Neuron Disease	Atherosclerosis	0.0988372	0.000558036
Celiac Disease	Atherosclerosis	0.0710383	0.000553097
Mouth Neoplasms	Atherosclerosis	0.0970043	0.000552181
Prostatic Neoplasms	Rheumatoid Arthritis	0.109234	0.000548546
Lymphoma Non Hodgkin	Schizophrenia	0.0851263	0.000547645
Leukemia	Stroke	0.144605	0.00054615
Malaria	Alzheimer Disease	0.0333863	0.000544662
Lymphoma Non Hodgkin	Alzheimer Disease	0.100559	0.000543478
Schizophrenia	Glaucoma	0.045614	0.000539084
Graves Disease	Atherosclerosis	0.0803571	0.000537924
Liver Neoplasms	Atherosclerosis	0.126062	0.000536481
Hyperlipidemia	Hypersensitivity	0.0822102	0.000536193
Uterine Cervical Neoplasms	Atherosclerosis	0.0913108	0.000534759
Acute Kidney Injury	Breast Neoplasms	0.0095498	0.000529661
Homocystinuria	Breast Neoplasms	0.0027248	0.000527983
Leukoplakia, Oral	Breast Neoplasms	0.0190996	0.000527148
Mucositis	Breast Neoplasms	0.0122616	0.00052687
Lymphangioleiomyomatosis	Obesity	0.00170358	0.000525486
Beckwith-Wiedemann Syndrome	Obesity	0.00340136	0.00052521
Epilepsy	Alzheimer Disease	0.0406442	0.000524934
Diabetes Insipidus	Obesity	0.00169779	0.000524934
Gangrene	Obesity	0.011925	0.000524659
Obesity	Temporomandibular Joint Disorders	0.0136054	0.00052356
Mental Retardation	Atherosclerosis	0.0548862	0.000522739
Bladder Neoplasms	Atherosclerosis	0.167015	0.000522466
Tuberous Sclerosis	Obesity	0.00507614	0.000522466
Abdominal Neoplasms	Obesity	0.00844595	0.000522193
Anoxia	Breast Neoplasms	0.035248	0.000520833
Intervertebral Disk Displacement	Obesity	0.0311475	0.000520021
Hypothyroidism	Breast Neoplasms	0.0159363	0.000517866
Sleep Apnea Syndromes	Obesity	0.0203735	0.000517866
Posttraumatic Stress Disorder	Obesity	0.0253378	0.000517063
Bipolar Disorder	Diabetes Mellitus	0.0770289	0.00051573
Giant Cell Arteritis	Obesity	0.041876	0.00051573
Laryngeal Neoplasms	Breast Neoplasms	0.0944149	0.000513875
Cholestasis	Breast Neoplasms	0.0266667	0.000512558
Parkinson Disease	Hypersensitivity	0.0831234	0.000509684
Laryngeal Neoplasms	Obesity	0.0627943	0.000508906
Infertility	Atherosclerosis	0.0868385	0.00050813
Leukemia	Diabetes Mellitus	0.132396	0.000489117
Ovarian Neoplasms	Atherosclerosis	0.12201	0.000487805
Ovarian Neoplasms	Alzheimer Disease	0.0746165	0.000483092
Breast Neoplasms	Cerebral Arterial Diseases	0.0632184	0.000482625
Obesity	Deafness	0.0256822	0.000476417
Autism	Breast Neoplasms	0.0659134	0.000473485
Obesity	Graves Disease	0.0818182	0.000469263
Cardiomyopathy	Breast Neoplasms	0.0827423	0.000463392
Cardiomyopathy	Obesity	0.120815	0.000459348
Systemic Lupus Erythematosus	Schizophrenia	0.075	0.000447427
Obesity	Infertility	0.101955	0.000446429
Hepatitis	Schizophrenia	0.0914513	0.00042735
Prostatic Neoplasms	Schizophrenia	0.0804106	0.000423729
Leukemia	Alzheimer Disease	0.0893644	0.00041684
Breast Neoplasms	Venous Thrombosis	0.0595691	0.00041425
Colorectal Neoplasms	Schizophrenia	0.0319383	0.000392003
Crohn Disease	Breast Neoplasms	0.0967008	0.00039093
Colorectal Neoplasms	Alzheimer Disease	0.0407692	0.000389864
Gangrene	Hypertension	0.0076087	0.00038956
Hypertension	Pregnancy Complications, Parasitic	0.00216685	0.00038956
Hypertension	Intracranial Arteriovenous Malformations	0.00760043	0.000389257
Hypertension	Temporomandibular Joint Disorders	0.00868621	0.000388954
Hypertension	Intermittent Claudication	0.00760043	0.000388651
Hypertension	von Hippel-Lindau Disease	0.00542299	0.000388048
Cerebral Palsy	Hypertension	0.038961	0.000387597
Puberty, Precocious	Hypertension	0.0204962	0.000386399
Hypertension	Neurofibromatosis	0.00855615	0.000386399
Hypertension	Gaucher Disease	0.01507	0.000385802
Bulimia Nervosa	Hypertension	0.0118662	0.000384172
Alzheimer Disease	Lung Neoplasms	0.124691	0.000383583
Hypertension	Migraine Disorders	0.00858369	0.000383436
Hypertension	Brain Injuries	0.0161987	0.000381825
Asthma	Schizophrenia	0.0944681	0.000381243
Carcinoma, Renal Cell	Hypertension	0.0423117	0.000380952
Hypertension	Laryngeal Neoplasms	0.0455487	0.000380807
Hypertension	Multiple Myeloma	0.052356	0.000379507
Parkinson Disease	Breast Neoplasms	0.0786164	0.000378644
Down Syndrome	Hypertension	0.024236	0.000378358
Juvenile Idiopathic Arthritis	Hypertension	0.057971	0.000374953
Hypertension	Motor Neuron Disease	0.0631787	0.000366972
Rheumatoid Arthritis	Schizophrenia	0.0792327	0.000365631
Neurotoxicity Syndromes	Hypertension	0.0523614	0.000365364
Hypertension	Mouth Neoplasms	0.0717797	0.000364431
Lymphoma Non Hodgkin	Hypertension	0.1331	0.00036324
Hypertension	Suicide	0.0345178	0.000358551
Liver Neoplasms	Hypertension	0.0845481	0.000357526
Uterine Cervical Neoplasms	Hypertension	0.0641283	0.000356761
Schizophrenia	Hypersensitivity	0.102041	0.000352113
Hypertension	Mental Retardation	0.0422932	0.00035137
Hypertension	Infertility	0.0716332	0.000344709
Multiple Sclerosis	Hypertension	0.107203	0.000324254
Hypertension	Parkinson Disease	0.0847458	0.000301114
Lymphangioleiomyomatosis	Diabetes Mellitus	0.000998004	0.000299312
Gangrene	Diabetes Mellitus	0.00698603	0.000299043
Noma	Diabetes Mellitus	0.00499002	0.000299043
Acute Kidney Injury	Diabetes Mellitus	0.00598205	0.000298954
Tuberous Sclerosis	Diabetes Mellitus	0.0039801	0.000298329
Aspergillosis	Diabetes Mellitus	0.0139165	0.000297974
Puberty, Precocious	Diabetes Mellitus	0.0178218	0.000297177
Sleep Apnea Syndromes	Diabetes Mellitus	0.0129611	0.000296824
Posttraumatic Stress Disorder	Diabetes Mellitus	0.0108803	0.00029656
Diabetes Mellitus	Brain Injuries	0.0158888	0.000294464
Laryngeal Neoplasms	Diabetes Mellitus	0.037037	0.000293858
Diabetes Mellitus	Motor Neuron Disease	0.0652574	0.000285551
Diabetes Mellitus	Attention Deficit Disorder With Hyperactivity	0.0524055	0.000273149
Infertility	Diabetes Mellitus	0.068323	0.000271887
Major Depressive Disorder	Diabetes Mellitus	0.0676759	0.000265745
Parkinson Disease	Diabetes Mellitus	0.0990686	0.000244021
Autism	22q11 Deletion Syndrome	0.005	0
Bulimia Nervosa	22q11 Deletion Syndrome	0.05	0
Carcinoma, Renal Cell	22q11 Deletion Syndrome	0.0108696	0
Cardiomyopathy	22q11 Deletion Syndrome	0.00540541	0
Down Syndrome	22q11 Deletion Syndrome	0.0185185	0
Hemochromatosis	22q11 Deletion Syndrome	0.00970874	0
Hepatitis	22q11 Deletion Syndrome	0.00318471	0
Hypertension	22q11 Deletion Syndrome	0.0010846	0
Intervertebral Disk Displacement	22q11 Deletion Syndrome	0.0227273	0
Leukemia	22q11 Deletion Syndrome	0.00188324	0
Liver Neoplasms	22q11 Deletion Syndrome	0.00505051	0
Lymphoma Non Hodgkin	22q11 Deletion Syndrome	0.00265957	0
Mesothelioma	22q11 Deletion Syndrome	0.03125	0
Multiple Sclerosis	22q11 Deletion Syndrome	0.00247525	0
Neurotoxicity Syndromes	22q11 Deletion Syndrome	0.00934579	0
Ovarian Neoplasms	22q11 Deletion Syndrome	0.00293255	0
Parkinson Disease	22q11 Deletion Syndrome	0.0033557	0
Posttraumatic Stress Disorder	22q11 Deletion Syndrome	0.0454545	0
Prostatic Neoplasms	22q11 Deletion Syndrome	0.00208768	0
Suicide	22q11 Deletion Syndrome	0.00990099	0
Tourette Syndrome	22q11 Deletion Syndrome	0.0212766	0
Adenocarcinoma, Mucinous	Abdominal Neoplasms	0.1	0
Adrenal Gland Neoplasms	Abdominal Neoplasms	0.0909091	0
Albuminuria	Abdominal Neoplasms	0.0222222	0
Anemia	Abdominal Neoplasms	0.0337079	0
Anoxia	Abdominal Neoplasms	0.0144928	0
Asthma	Abdominal Neoplasms	0.00591716	0
Ataxia	Abdominal Neoplasms	0.0204082	0
Autism	Abdominal Neoplasms	0.00245098	0
Bipolar Disorder	Abdominal Neoplasms	0.00525394	0
Carcinoma, Lobular	Abdominal Neoplasms	0.125	0
Carcinoma, Renal Cell	Abdominal Neoplasms	0.0638298	0
Cardiomyopathy	Abdominal Neoplasms	0.0104712	0
Celiac Disease	Abdominal Neoplasms	0.00514139	0
Cerebral Palsy	Abdominal Neoplasms	0.0204082	0
Cholestasis	Abdominal Neoplasms	0.0217391	0
Crohn Disease	Abdominal Neoplasms	0.012605	0
Cystic Fibrosis	Abdominal Neoplasms	0.0188679	0
Cytomegalovirus Infections	Abdominal Neoplasms	0.0196078	0
Down Syndrome	Abdominal Neoplasms	0.0333333	0
Epilepsy	Abdominal Neoplasms	0.00609756	0
Gangrene	Abdominal Neoplasms	0.0625	0
Hemochromatosis	Abdominal Neoplasms	0.0277778	0
Hepatitis	Abdominal Neoplasms	0.0125786	0
Hyperglycemia	Abdominal Neoplasms	0.00641026	0
Hypertension	Abdominal Neoplasms	0.00649351	0
Infectious Mononucleosis	Abdominal Neoplasms	0.0416667	0
Intervertebral Disk Displacement	Abdominal Neoplasms	0.0196078	0
Intracranial Arteriovenous Malformations	Abdominal Neoplasms	0.0588235	0
Juvenile Idiopathic Arthritis	Abdominal Neoplasms	0.00900901	0
Leukemia	Abdominal Neoplasms	0.0131579	0
Leukomalacia, Periventricular	Abdominal Neoplasms	0.0625	0
Lichen Planus, Oral	Abdominal Neoplasms	0.0769231	0
Liver Neoplasms	Abdominal Neoplasms	0.0248756	0
Lymphoma Non Hodgkin	Abdominal Neoplasms	0.0185676	0
Mesothelioma	Abdominal Neoplasms	0.025641	0
Microcephaly	Abdominal Neoplasms	0.0434783	0
Multiple Myeloma	Abdominal Neoplasms	0.043956	0
Multiple Sclerosis	Abdominal Neoplasms	0.00487805	0
Neurofibromatosis	Abdominal Neoplasms	0.137931	0
Neurotoxicity Syndromes	Abdominal Neoplasms	0.0176991	0
Noonan Syndrome	Abdominal Neoplasms	0.0625	0
Nose Neoplasms	Abdominal Neoplasms	0.2	0
Pancreatic Neoplasms	Abdominal Neoplasms	0.0265487	0
Parkinson Disease	Abdominal Neoplasms	0.00657895	0
Prostatic Neoplasms	Abdominal Neoplasms	0.0145833	0
Rheumatoid Arthritis	Abdominal Neoplasms	0.00582524	0
Sarcoma	Abdominal Neoplasms	0.0547945	0
Sleep Apnea Syndromes	Abdominal Neoplasms	0.0434783	0
Systemic Lupus Erythematosus	Abdominal Neoplasms	0.00587084	0
Uterine Cervical Neoplasms	Abdominal Neoplasms	0.0410959	0
von Hippel-Lindau Disease	Abdominal Neoplasms	0.133333	0
Albuminuria	Acute Kidney Injury	0.075	0
Bipolar Disorder	Acute Kidney Injury	0.00883392	0
Cerebral Palsy	Acute Kidney Injury	0.0681818	0
Hemochromatosis	Acute Kidney Injury	0.0285714	0
Leukemia	Acute Kidney Injury	0.0075188	0
Microcephaly	Acute Kidney Injury	0.05	0
Multicystic Dysplastic Kidney	Acute Kidney Injury	0.0833333	0
Ovarian Neoplasms	Acute Kidney Injury	0.00874636	0
Sleep Apnea Syndromes	Acute Kidney Injury	0.05	0
Leukemia	Adenocarcinoma, Mucinous	0.00189036	0
Noonan Syndrome	Adenocarcinoma, Mucinous	0.142857	0
Ovarian Neoplasms	Adenocarcinoma, Mucinous	0.00294985	0
Adrenal Gland Neoplasms	Adenoma, Chromophobe	0.037037	0
Asthma	Adenoma, Chromophobe	0.00199601	0
Brain Neoplasms	Adenoma, Chromophobe	0.0165289	0
Breast Neoplasms	Adenoma, Chromophobe	0.0013624	0
Carcinoma, Renal Cell	Adenoma, Chromophobe	0.010989	0
Cardiomyopathy	Adenoma, Chromophobe	0.00543478	0
Diabetes Mellitus	Adenoma, Chromophobe	0.000997009	0
Hypertension	Adenoma, Chromophobe	0.00217391	0
Laryngeal Neoplasms	Adenoma, Chromophobe	0.010989	0
Leukemia	Adenoma, Chromophobe	0.00188679	0
Major Depressive Disorder	Adenoma, Chromophobe	0.00505051	0
Malaria	Adenoma, Chromophobe	0.010101	0
Obesity	Adenoma, Chromophobe	0.00170068	0
Pancreatic Neoplasms	Adenoma, Chromophobe	0.0044843	0
Prostatic Neoplasms	Adenoma, Chromophobe	0.00209205	0
Sarcoma	Adenoma, Chromophobe	0.0147059	0
Venous Thrombosis	Adenoma, Chromophobe	0.00961538	0
Albuminuria	Adolescent Idiopathic Scoliosis	0.0384615	0
Anemia	Adolescent Idiopathic Scoliosis	0.0052356	0
Asthma	Adolescent Idiopathic Scoliosis	0.0077821	0
Autism	Adolescent Idiopathic Scoliosis	0.0195599	0
Bipolar Disorder	Adolescent Idiopathic Scoliosis	0.00866551	0
Bulimia Nervosa	Adolescent Idiopathic Scoliosis	0.0285714	0
Carcinoma, Lobular	Adolescent Idiopathic Scoliosis	0.04	0
Carcinoma, Renal Cell	Adolescent Idiopathic Scoliosis	0.0285714	0
Cardiomyopathy	Adolescent Idiopathic Scoliosis	0.0151515	0
Celiac Disease	Adolescent Idiopathic Scoliosis	0.00503778	0
Cerebral Palsy	Adolescent Idiopathic Scoliosis	0.0175439	0
Cholestasis	Adolescent Idiopathic Scoliosis	0.0377358	0
Cystic Fibrosis	Adolescent Idiopathic Scoliosis	0.0175439	0
Down Syndrome	Adolescent Idiopathic Scoliosis	0.0144928	0
Epilepsy	Adolescent Idiopathic Scoliosis	0.00581395	0
Hemochromatosis	Adolescent Idiopathic Scoliosis	0.00847458	0
Hepatitis	Adolescent Idiopathic Scoliosis	0.0122699	0
Hyperglycemia	Adolescent Idiopathic Scoliosis	0.0377358	0
Hypertension	Adolescent Idiopathic Scoliosis	0.0107759	0
Hypothyroidism	Adolescent Idiopathic Scoliosis	0.0204082	0
Intervertebral Disk Displacement	Adolescent Idiopathic Scoliosis	0.0526316	0
Juvenile Idiopathic Arthritis	Adolescent Idiopathic Scoliosis	0.0169492	0
Leukemia	Adolescent Idiopathic Scoliosis	0.00551471	0
Liver Neoplasms	Adolescent Idiopathic Scoliosis	0.0190476	0
Lymphoma Non Hodgkin	Adolescent Idiopathic Scoliosis	0.0181818	0
Multiple Myeloma	Adolescent Idiopathic Scoliosis	0.00980392	0
Multiple Sclerosis	Adolescent Idiopathic Scoliosis	0.00719424	0
Neurotoxicity Syndromes	Adolescent Idiopathic Scoliosis	0.025	0
Ovarian Neoplasms	Adolescent Idiopathic Scoliosis	0.017094	0
Pancreatic Neoplasms	Adolescent Idiopathic Scoliosis	0.0041841	0
Parkinson Disease	Adolescent Idiopathic Scoliosis	0.0129032	0
Prostatic Neoplasms	Adolescent Idiopathic Scoliosis	0.0122699	0
Sarcoma	Adolescent Idiopathic Scoliosis	0.0240964	0
Suicide	Adolescent Idiopathic Scoliosis	0.0173913	0
Systemic Lupus Erythematosus	Adolescent Idiopathic Scoliosis	0.0116279	0
Tuberculosis, Pulmonary	Adolescent Idiopathic Scoliosis	0.0238095	0
Acute Kidney Injury	Adrenal Gland Neoplasms	0.03125	0
Albuminuria	Adrenal Gland Neoplasms	0.0877193	0
Anemia	Adrenal Gland Neoplasms	0.0309278	0
Anoxia	Adrenal Gland Neoplasms	0.075	0
Asthma	Adrenal Gland Neoplasms	0.0134875	0
Ataxia	Adrenal Gland Neoplasms	0.0121951	0
Autism	Adrenal Gland Neoplasms	0.0119048	0
Bipolar Disorder	Adrenal Gland Neoplasms	0.010274	0
Brugada Syndrome	Adrenal Gland Neoplasms	0.027027	0
Carcinoma, Renal Cell	Adrenal Gland Neoplasms	0.104762	0
Cardiomyopathy	Adrenal Gland Neoplasms	0.0346535	0
Celiac Disease	Adrenal Gland Neoplasms	0.0124378	0
Cerebral Palsy	Adrenal Gland Neoplasms	0.047619	0
Cholestasis	Adrenal Gland Neoplasms	0.0677966	0
Cryptosporidiosis	Adrenal Gland Neoplasms	0.0322581	0
Cystic Fibrosis	Adrenal Gland Neoplasms	0.0598291	0
Diabetic Ketoacidosis	Adrenal Gland Neoplasms	0.0333333	0
Down Syndrome	Adrenal Gland Neoplasms	0.04	0
Epilepsy	Adrenal Gland Neoplasms	0.0225989	0
Fibrocystic Breast Disease	Adrenal Gland Neoplasms	0.03125	0
Fibroma	Adrenal Gland Neoplasms	0.0357143	0
Gangrene	Adrenal Gland Neoplasms	0.03125	0
Hemochromatosis	Adrenal Gland Neoplasms	0.0409836	0
Hemophilia A	Adrenal Gland Neoplasms	0.03125	0
Hepatitis	Adrenal Gland Neoplasms	0.021148	0
Hyperglycemia	Adrenal Gland Neoplasms	0.0421687	0
Hypertension	Adrenal Gland Neoplasms	0.0150215	0
Hypothyroidism	Adrenal Gland Neoplasms	0.0740741	0
Infectious Mononucleosis	Adrenal Gland Neoplasms	0.0789474	0
Insulinoma	Adrenal Gland Neoplasms	0.0645161	0
Intervertebral Disk Displacement	Adrenal Gland Neoplasms	0.030303	0
Intestinal Obstruction	Adrenal Gland Neoplasms	0.0285714	0
Intracranial Arteriovenous Malformations	Adrenal Gland Neoplasms	0.030303	0
Juvenile Idiopathic Arthritis	Adrenal Gland Neoplasms	0.0322581	0
Leukemia	Adrenal Gland Neoplasms	0.0202206	0
Leukomalacia, Periventricular	Adrenal Gland Neoplasms	0.03125	0
Lichen Planus, Oral	Adrenal Gland Neoplasms	0.0344828	0
Liver Neoplasms	Adrenal Gland Neoplasms	0.0277778	0
Lymphoma Non Hodgkin	Adrenal Gland Neoplasms	0.0230179	0
Mesothelioma	Adrenal Gland Neoplasms	0.0181818	0
Microcephaly	Adrenal Gland Neoplasms	0.025641	0
Multicystic Dysplastic Kidney	Adrenal Gland Neoplasms	0.0322581	0
Multiple Myeloma	Adrenal Gland Neoplasms	0.0373832	0
Multiple Sclerosis	Adrenal Gland Neoplasms	0.0190476	0
Neurofibromatosis	Adrenal Gland Neoplasms	0.225	0
Neurotoxicity Syndromes	Adrenal Gland Neoplasms	0.0234375	0
Noonan Syndrome	Adrenal Gland Neoplasms	0.03125	0
Nose Neoplasms	Adrenal Gland Neoplasms	0.037037	0
Ovarian Neoplasms	Adrenal Gland Neoplasms	0.0195531	0
Pancreatic Neoplasms	Adrenal Gland Neoplasms	0.0376569	0
Paresis	Adrenal Gland Neoplasms	0.0333333	0
Parkinson Disease	Adrenal Gland Neoplasms	0.0125786	0
Phenylketonuria	Adrenal Gland Neoplasms	0.027027	0
Pityriasis	Adrenal Gland Neoplasms	0.030303	0
Prostatic Neoplasms	Adrenal Gland Neoplasms	0.0265306	0
Puberty, Precocious	Adrenal Gland Neoplasms	0.04	0
Rheumatic Fever	Adrenal Gland Neoplasms	0.0322581	0
Sarcoma	Adrenal Gland Neoplasms	0.0689655	0
Severe Combined Immunodeficiency	Adrenal Gland Neoplasms	0.0212766	0
Sleep Apnea Syndromes	Adrenal Gland Neoplasms	0.0526316	0
Staphylococcal Skin Infections	Adrenal Gland Neoplasms	0.0333333	0
Suicide	Adrenal Gland Neoplasms	0.0330579	0
Systemic Lupus Erythematosus	Adrenal Gland Neoplasms	0.0153257	0
Tuberculosis, Pulmonary	Adrenal Gland Neoplasms	0.02	0
Tuberous Sclerosis	Adrenal Gland Neoplasms	0.03125	0
Uterine Cervical Neoplasms	Adrenal Gland Neoplasms	0.0306748	0
Adrenal Gland Neoplasms	Adrenal Hyperplasia Congenital	0.0769231	0
alpha 1-Antitrypsin Deficiency	Adrenal Hyperplasia Congenital	0.03125	0
Alzheimer Disease	Adrenal Hyperplasia Congenital	0.00578035	0
Anemia	Adrenal Hyperplasia Congenital	0.0160428	0
Asperger Syndrome	Adrenal Hyperplasia Congenital	0.039604	0
Aspergillosis	Adrenal Hyperplasia Congenital	0.0625	0
Asthma	Adrenal Hyperplasia Congenital	0.0137525	0
Attention Deficit Disorder With Hyperactivity	Adrenal Hyperplasia Congenital	0.00420168	0
Autoimmune Lymphoproliferative Syndrome	Adrenal Hyperplasia Congenital	0.0526316	0
Beckwith-Wiedemann Syndrome	Adrenal Hyperplasia Congenital	0.0555556	0
Bipolar Disorder	Adrenal Hyperplasia Congenital	0.00694444	0
Bladder Neoplasms	Adrenal Hyperplasia Congenital	0.0056391	0
Brain Infarction	Adrenal Hyperplasia Congenital	0.0465116	0
Brain Neoplasms	Adrenal Hyperplasia Congenital	0.0378788	0
Breast Neoplasms	Adrenal Hyperplasia Congenital	0.0107962	0
Brugada Syndrome	Adrenal Hyperplasia Congenital	0.037037	0
Carcinoma, Renal Cell	Adrenal Hyperplasia Congenital	0.0192308	0
Cardiomyopathy	Adrenal Hyperplasia Congenital	0.0153061	0
Celiac Disease	Adrenal Hyperplasia Congenital	0.0101781	0
Cerebral Arterial Diseases	Adrenal Hyperplasia Congenital	0.0196078	0
Cholestasis	Adrenal Hyperplasia Congenital	0.06	0
Colorectal Neoplasms	Adrenal Hyperplasia Congenital	0.0060241	0
Crohn Disease	Adrenal Hyperplasia Congenital	0.0291667	0
Cryoglobulinemia	Adrenal Hyperplasia Congenital	0.0952381	0
Cryptosporidiosis	Adrenal Hyperplasia Congenital	0.1	0
Cushing Syndrome	Adrenal Hyperplasia Congenital	0.0416667	0
Cystic Fibrosis	Adrenal Hyperplasia Congenital	0.0555556	0
Cytomegalovirus Infections	Adrenal Hyperplasia Congenital	0.0545455	0
Deafness	Adrenal Hyperplasia Congenital	0.0149254	0
Diabetes Mellitus	Adrenal Hyperplasia Congenital	0.00992063	0
Diabetic Ketoacidosis	Adrenal Hyperplasia Congenital	0.05	0
Drug Hypersensitivity	Adrenal Hyperplasia Congenital	0.04	0
Epilepsy	Adrenal Hyperplasia Congenital	0.0118343	0
Fibrosarcoma	Adrenal Hyperplasia Congenital	0.030303	0
Gaucher Disease	Adrenal Hyperplasia Congenital	0.0263158	0
Giant Cell Arteritis	Adrenal Hyperplasia Congenital	0.0408163	0
Graves Disease	Adrenal Hyperplasia Congenital	0.0362319	0
Hemochromatosis	Adrenal Hyperplasia Congenital	0.0173913	0
Hemophilia A	Adrenal Hyperplasia Congenital	0.037037	0
Hepatitis	Adrenal Hyperplasia Congenital	0.025	0
Histoplasmosis	Adrenal Hyperplasia Congenital	0.166667	0
Hodgkin Disease	Adrenal Hyperplasia Congenital	0.00529101	0
Hyperglycemia	Adrenal Hyperplasia Congenital	0.0516129	0
Hyperlipidemia	Adrenal Hyperplasia Congenital	0.02	0
Hypersensitivity	Adrenal Hyperplasia Congenital	0.0122164	0
Hypertension	Adrenal Hyperplasia Congenital	0.0118919	0
Hypothyroidism	Adrenal Hyperplasia Congenital	0.0434783	0
Infectious Mononucleosis	Adrenal Hyperplasia Congenital	0.107143	0
Infertility	Adrenal Hyperplasia Congenital	0.0283019	0
Influenza, Human	Adrenal Hyperplasia Congenital	0.0555556	0
Insulinoma	Adrenal Hyperplasia Congenital	0.0454545	0
Intestinal Obstruction	Adrenal Hyperplasia Congenital	0.04	0
Intussusception	Adrenal Hyperplasia Congenital	0.0625	0
Juvenile Idiopathic Arthritis	Adrenal Hyperplasia Congenital	0.026087	0
Kidney Failure	Adrenal Hyperplasia Congenital	0.0228013	0
Laryngeal Neoplasms	Adrenal Hyperplasia Congenital	0.0192308	0
Leukemia	Adrenal Hyperplasia Congenital	0.0111317	0
Liver Neoplasms	Adrenal Hyperplasia Congenital	0.0143541	0
Lymphoma Non Hodgkin	Adrenal Hyperplasia Congenital	0.0263158	0
Major Depressive Disorder	Adrenal Hyperplasia Congenital	0.00471698	0
Malaria	Adrenal Hyperplasia Congenital	0.0178571	0
Melanoma	Adrenal Hyperplasia Congenital	0.0236686	0
Motor Neuron Disease	Adrenal Hyperplasia Congenital	0.00581395	0
Mouth Neoplasms	Adrenal Hyperplasia Congenital	0.0108696	0
Multiple Myeloma	Adrenal Hyperplasia Congenital	0.0306122	0
Multiple Sclerosis	Adrenal Hyperplasia Congenital	0.0145631	0
Narcolepsy	Adrenal Hyperplasia Congenital	0.0810811	0
Neurotoxicity Syndromes	Adrenal Hyperplasia Congenital	0.00833333	0
Noma	Adrenal Hyperplasia Congenital	0.05	0
Obesity	Adrenal Hyperplasia Congenital	0.0168634	0
Ovarian Neoplasms	Adrenal Hyperplasia Congenital	0.0142857	0
Pancreatic Neoplasms	Adrenal Hyperplasia Congenital	0.017094	0
Paresis	Adrenal Hyperplasia Congenital	0.105263	0
Parkinson Disease	Adrenal Hyperplasia Congenital	0.00970874	0
Phenylketonuria	Adrenal Hyperplasia Congenital	0.0769231	0
Pityriasis	Adrenal Hyperplasia Congenital	0.0909091	0
Posttraumatic Stress Disorder	Adrenal Hyperplasia Congenital	0.0285714	0
Prostatic Neoplasms	Adrenal Hyperplasia Congenital	0.0123203	0
Puberty, Precocious	Adrenal Hyperplasia Congenital	0.0769231	0
Rheumatic Fever	Adrenal Hyperplasia Congenital	0.1	0
Rheumatic Heart Disease	Adrenal Hyperplasia Congenital	0.0714286	0
Rheumatoid Arthritis	Adrenal Hyperplasia Congenital	0.0135397	0
Sarcoma	Adrenal Hyperplasia Congenital	0.0246914	0
Schizophrenia	Adrenal Hyperplasia Congenital	0.0100756	0
Sex Chromosome Aberrations	Adrenal Hyperplasia Congenital	0.047619	0
Sleep Apnea Syndromes	Adrenal Hyperplasia Congenital	0.0344828	0
Stroke	Adrenal Hyperplasia Congenital	0.0177515	0
Suicide	Adrenal Hyperplasia Congenital	0.00877193	0
Systemic Lupus Erythematosus	Adrenal Hyperplasia Congenital	0.015625	0
Temporomandibular Joint Disorders	Adrenal Hyperplasia Congenital	0.0869565	0
Tenosynovitis	Adrenal Hyperplasia Congenital	0.0588235	0
Testicular Neoplasms	Adrenal Hyperplasia Congenital	0.030303	0
Tuberculosis, Pulmonary	Adrenal Hyperplasia Congenital	0.025	0
Uterine Cervical Neoplasms	Adrenal Hyperplasia Congenital	0.0193548	0
Venous Thrombosis	Adrenal Hyperplasia Congenital	0.0258621	0
Autism	Albinism	0.00242718	0
Celiac Disease	Albinism	0.00253807	0
Crohn Disease	Albinism	0.00409836	0
Hypertension	Albinism	0.00107181	0
Leukemia	Albinism	0.00184502	0
Lymphoma Non Hodgkin	Albinism	0.0104167	0
Multiple Sclerosis	Albinism	0.00726392	0
Parkinson Disease	Albinism	0.00323625	0
Prostatic Neoplasms	Albinism	0.00408998	0
Sarcoma	Albinism	0.0125	0
Cerebral Palsy	Albuminuria	0.151515	0
Multicystic Dysplastic Kidney	Albuminuria	0.0769231	0
Severe Combined Immunodeficiency	Albuminuria	0.0175439	0
Staphylococcal Skin Infections	Albuminuria	0.025	0
Adolescent Idiopathic Scoliosis	alpha 1-Antitrypsin Deficiency	0.0294118	0
Adrenal Gland Neoplasms	alpha 1-Antitrypsin Deficiency	0.075	0
Albuminuria	alpha 1-Antitrypsin Deficiency	0.0816327	0
Anaphylaxis	alpha 1-Antitrypsin Deficiency	0.0454545	0
Anemia	alpha 1-Antitrypsin Deficiency	0.0437158	0
Anoxia	alpha 1-Antitrypsin Deficiency	0.132353	0
Asbestosis	alpha 1-Antitrypsin Deficiency	0.125	0
Ascorbic Acid Deficiency	alpha 1-Antitrypsin Deficiency	0.0526316	0
Aspergillosis	alpha 1-Antitrypsin Deficiency	0.09375	0
Ataxia	alpha 1-Antitrypsin Deficiency	0.00641026	0
Autism	alpha 1-Antitrypsin Deficiency	0.0121655	0
Bipolar Disorder	alpha 1-Antitrypsin Deficiency	0.00868056	0
Brain Infarction	alpha 1-Antitrypsin Deficiency	0.0454545	0
Brain Neoplasms	alpha 1-Antitrypsin Deficiency	0.0454545	0
Breast Neoplasms	alpha 1-Antitrypsin Deficiency	0.014885	0
Carcinoma, Renal Cell	alpha 1-Antitrypsin Deficiency	0.0490196	0
Cardiomyopathy	alpha 1-Antitrypsin Deficiency	0.0309278	0
Celiac Disease	alpha 1-Antitrypsin Deficiency	0.0179028	0
Cerebral Palsy	alpha 1-Antitrypsin Deficiency	0.0961538	0
Cholestasis	alpha 1-Antitrypsin Deficiency	0.0384615	0
Colorectal Neoplasms	alpha 1-Antitrypsin Deficiency	0.0181818	0
Crohn Disease	alpha 1-Antitrypsin Deficiency	0.0420168	0
Cytomegalovirus Infections	alpha 1-Antitrypsin Deficiency	0.0350877	0
Down Syndrome	alpha 1-Antitrypsin Deficiency	0.0615385	0
Epilepsy	alpha 1-Antitrypsin Deficiency	0.0177515	0
Erysipelas	alpha 1-Antitrypsin Deficiency	0.05	0
Fibrocystic Breast Disease	alpha 1-Antitrypsin Deficiency	0.0909091	0
Fibroma	alpha 1-Antitrypsin Deficiency	0.0526316	0
Fibromuscular Dysplasia	alpha 1-Antitrypsin Deficiency	0.05	0
Gangrene	alpha 1-Antitrypsin Deficiency	0.0434783	0
Giant Cell Arteritis	alpha 1-Antitrypsin Deficiency	0.0612245	0
Hemophilia A	alpha 1-Antitrypsin Deficiency	0.0555556	0
Hepatitis	alpha 1-Antitrypsin Deficiency	0.031348	0
Hodgkin Disease	alpha 1-Antitrypsin Deficiency	0.0213904	0
Hyperglycemia	alpha 1-Antitrypsin Deficiency	0.0314465	0
Hypertension	alpha 1-Antitrypsin Deficiency	0.016269	0
Hypothyroidism	alpha 1-Antitrypsin Deficiency	0.0652174	0
Infectious Mononucleosis	alpha 1-Antitrypsin Deficiency	0.103448	0
Infertility	alpha 1-Antitrypsin Deficiency	0.0330189	0
Intervertebral Disk Displacement	alpha 1-Antitrypsin Deficiency	0.0727273	0
Intestinal Obstruction	alpha 1-Antitrypsin Deficiency	0.0384615	0
Intracranial Arteriovenous Malformations	alpha 1-Antitrypsin Deficiency	0.0416667	0
Intussusception	alpha 1-Antitrypsin Deficiency	0.0588235	0
Juvenile Idiopathic Arthritis	alpha 1-Antitrypsin Deficiency	0.0347826	0
Laryngeal Neoplasms	alpha 1-Antitrypsin Deficiency	0.038835	0
Leukemia	alpha 1-Antitrypsin Deficiency	0.012987	0
Leukoplakia, Oral	alpha 1-Antitrypsin Deficiency	0.0333333	0
Lichen Planus, Oral	alpha 1-Antitrypsin Deficiency	0.05	0
Lymphoma Non Hodgkin	alpha 1-Antitrypsin Deficiency	0.0235602	0
Major Depressive Disorder	alpha 1-Antitrypsin Deficiency	0.0239234	0
Malaria	alpha 1-Antitrypsin Deficiency	0.0454545	0
Melanoma	alpha 1-Antitrypsin Deficiency	0.0357143	0
Mesothelioma	alpha 1-Antitrypsin Deficiency	0.0681818	0
Migraine Disorders	alpha 1-Antitrypsin Deficiency	0.0277778	0
Mouth Neoplasms	alpha 1-Antitrypsin Deficiency	0.0446927	0
Mucositis	alpha 1-Antitrypsin Deficiency	0.0384615	0
Multiple Myeloma	alpha 1-Antitrypsin Deficiency	0.0515464	0
Multiple Sclerosis	alpha 1-Antitrypsin Deficiency	0.0219512	0
Nephrosclerosis	alpha 1-Antitrypsin Deficiency	0.047619	0
Nephrosis	alpha 1-Antitrypsin Deficiency	0.0333333	0
Neurofibromatosis	alpha 1-Antitrypsin Deficiency	0.025641	0
Neurotoxicity Syndromes	alpha 1-Antitrypsin Deficiency	0.0338983	0
Obesity	alpha 1-Antitrypsin Deficiency	0.0134228	0
Ovarian Neoplasms	alpha 1-Antitrypsin Deficiency	0.0289017	0
Pancreatic Neoplasms	alpha 1-Antitrypsin Deficiency	0.0213675	0
Parkinson Disease	alpha 1-Antitrypsin Deficiency	0.0296053	0
Prostatic Neoplasms	alpha 1-Antitrypsin Deficiency	0.0206612	0
Puberty, Precocious	alpha 1-Antitrypsin Deficiency	0.0238095	0
Puerperal Disorders	alpha 1-Antitrypsin Deficiency	0.0344828	0
Rheumatoid Arthritis	alpha 1-Antitrypsin Deficiency	0.0174419	0
Sarcoma	alpha 1-Antitrypsin Deficiency	0.037037	0
Severe Combined Immunodeficiency	alpha 1-Antitrypsin Deficiency	0.0540541	0
Sex Chromosome Aberrations	alpha 1-Antitrypsin Deficiency	0.0454545	0
Sexual Dysfunction, Physiological	alpha 1-Antitrypsin Deficiency	0.0606061	0
Sleep Apnea Syndromes	alpha 1-Antitrypsin Deficiency	0.0689655	0
Staphylococcal Skin Infections	alpha 1-Antitrypsin Deficiency	0.047619	0
Stroke	alpha 1-Antitrypsin Deficiency	0.0257937	0
Suicide	alpha 1-Antitrypsin Deficiency	0.0357143	0
Systemic Lupus Erythematosus	alpha 1-Antitrypsin Deficiency	0.0136187	0
Testicular Neoplasms	alpha 1-Antitrypsin Deficiency	0.0615385	0
Tinea	alpha 1-Antitrypsin Deficiency	0.0344828	0
Tuberculosis, Pulmonary	alpha 1-Antitrypsin Deficiency	0.0243902	0
Uterine Cervical Neoplasms	alpha 1-Antitrypsin Deficiency	0.0460526	0
Venous Thrombosis	alpha 1-Antitrypsin Deficiency	0.0434783	0
22q11 Deletion Syndrome	Alzheimer Disease	0.000830565	0
Abdominal Neoplasms	Alzheimer Disease	0.00248139	0
Adolescent Idiopathic Scoliosis	Alzheimer Disease	0.00909843	0
Adrenal Gland Neoplasms	Alzheimer Disease	0.0073831	0
Albinism	Alzheimer Disease	0.000823045	0
Albuminuria	Alzheimer Disease	0.0239868	0
alpha 1-Antitrypsin Deficiency	Alzheimer Disease	0.0082713	0
Anaphylaxis	Alzheimer Disease	0.00165837	0
Anoxia	Alzheimer Disease	0.0251828	0
Asbestosis	Alzheimer Disease	0.00580913	0
Ascorbic Acid Deficiency	Alzheimer Disease	0.00249584	0
Aspergillosis	Alzheimer Disease	0.00909843	0
Asthma	Alzheimer Disease	0.0959433	0
Attention Deficit Disorder With Hyperactivity	Alzheimer Disease	0.0431918	0
Autoimmune Lymphoproliferative Syndrome	Alzheimer Disease	0.00166113	0
Bartter Syndrome	Alzheimer Disease	0.000831255	0
Beckwith-Wiedemann Syndrome	Alzheimer Disease	0.000830565	0
Bladder Neoplasms	Alzheimer Disease	0.111039	0
Brugada Syndrome	Alzheimer Disease	0.000824402	0
Bulimia Nervosa	Alzheimer Disease	0.00743187	0
Cadasil	Alzheimer Disease	0.0177276	0
Carcinoma, Lobular	Alzheimer Disease	0.00165563	0
Cardiomyopathy	Alzheimer Disease	0.0629317	0
Celiac Disease	Alzheimer Disease	0.0448845	0
Cerebral Palsy	Alzheimer Disease	0.0239077	0
Channelopathies	Alzheimer Disease	0.00165563	0
Cholestasis	Alzheimer Disease	0.0139116	0
Cryoglobulinemia	Alzheimer Disease	0.001657	0
Cryptococcosis	Alzheimer Disease	0.000829876	0
Cryptosporidiosis	Alzheimer Disease	0.00332226	0
Cushing Syndrome	Alzheimer Disease	0.00248344	0
Cutis Laxa	Alzheimer Disease	0.000831947	0
Cystic Fibrosis	Alzheimer Disease	0.0441767	0
Cystinuria	Alzheimer Disease	0.000830565	0
Cystitis	Alzheimer Disease	0.00986031	0
Cytomegalovirus Infections	Alzheimer Disease	0.012205	0
Deafness	Alzheimer Disease	0.0129241	0
Dermatitis, Allergic Contact	Alzheimer Disease	0.000830565	0
Diabetic Ketoacidosis	Alzheimer Disease	0.00165975	0
Disseminated Intravascular Coagulation	Alzheimer Disease	0.00497512	0
Diverticulitis	Alzheimer Disease	0.00166113	0
Ectodermal Dysplasia	Alzheimer Disease	0.00082713	0
Erysipelas	Alzheimer Disease	0.00332779	0
Fibrocystic Breast Disease	Alzheimer Disease	0.00415282	0
Fibroma	Alzheimer Disease	0.00166251	0
Fibromuscular Dysplasia	Alzheimer Disease	0.00249377	0
Fibrosarcoma	Alzheimer Disease	0.00246508	0
Fragile X Syndrome	Alzheimer Disease	0.00494641	0
Gambling	Alzheimer Disease	0.006639	0
Gangrene	Alzheimer Disease	0.00582363	0
Giant Cell Arteritis	Alzheimer Disease	0.0189456	0
Glomerulonephritis, Membranoproliferative	Alzheimer Disease	0.000831255	0
Graves Disease	Alzheimer Disease	0.0350467	0
Hemophilia A	Alzheimer Disease	0.0188679	0
Histiocytosis	Alzheimer Disease	0.00166389	0
Histoplasmosis	Alzheimer Disease	0.00249169	0
Hodgkin Disease	Alzheimer Disease	0.0384906	0
Homocystinuria	Alzheimer Disease	0.00166251	0
Hyperglycemia	Alzheimer Disease	0.0664032	0
Hyperostosis	Alzheimer Disease	0.000831947	0
Hypothyroidism	Alzheimer Disease	0.010647	0
Hypotonia	Alzheimer Disease	0.00330579	0
Infectious Mononucleosis	Alzheimer Disease	0.00745033	0
Infertility	Alzheimer Disease	0.0540541	0
Influenza, Human	Alzheimer Disease	0.00166251	0
Insulinoma	Alzheimer Disease	0.00248756	0
Intermittent Claudication	Alzheimer Disease	0.00498339	0
Intervertebral Disk Displacement	Alzheimer Disease	0.0196721	0
Intestinal Obstruction	Alzheimer Disease	0.0041425	0
Intracranial Arteriovenous Malformations	Alzheimer Disease	0.00331675	0
Kidney Neoplasms	Alzheimer Disease	0.0041425	0
Laryngeal Neoplasms	Alzheimer Disease	0.0344275	0
Legg-Perthes Disease	Alzheimer Disease	0.00249169	0
Legionellosis	Alzheimer Disease	0.000831947	0
Leprosy, Tuberculoid	Alzheimer Disease	0.000830565	0
Leukodystrophy, Metachromatic	Alzheimer Disease	0.000831947	0
Leukoencephalopathy, Progressive Multifocal	Alzheimer Disease	0.00332779	0
Leukomalacia, Periventricular	Alzheimer Disease	0.00498753	0
Leukoplakia, Oral	Alzheimer Disease	0.00996678	0
Lichen Planus, Oral	Alzheimer Disease	0.00332779	0
Liver Neoplasms	Alzheimer Disease	0.0679908	0
Lymphangioleiomyomatosis	Alzheimer Disease	0.000831947	0
Melanoma	Alzheimer Disease	0.0413793	0
Mesothelioma	Alzheimer Disease	0.0165017	0
Microcephaly	Alzheimer Disease	0.00247321	0
Migraine Disorders	Alzheimer Disease	0.00741962	0
Mouth Neoplasms	Alzheimer Disease	0.0561971	0
Mucositis	Alzheimer Disease	0.00580913	0
Multicystic Dysplastic Kidney	Alzheimer Disease	0.00248963	0
Multiple Myeloma	Alzheimer Disease	0.0387409	0
Myotonic Dystrophy	Alzheimer Disease	0.00165153	0
Narcolepsy	Alzheimer Disease	0.00988468	0
Nasopharyngeal Neoplasms	Alzheimer Disease	0.00249169	0
Nephrosclerosis	Alzheimer Disease	0.00415973	0
Nephrosis	Alzheimer Disease	0.00662252	0
Neurofibromatosis	Alzheimer Disease	0.003276	0
Neurotoxicity Syndromes	Alzheimer Disease	0.0489567	0
Noma	Alzheimer Disease	0.00332502	0
Nose Neoplasms	Alzheimer Disease	0.000831255	0
Ornithine Carbamoyltransferase Deficiency Disease	Alzheimer Disease	0.000831947	0
Paresis	Alzheimer Disease	0.00165975	0
Phenylketonuria	Alzheimer Disease	0.00496689	0
Pityriasis	Alzheimer Disease	0.00165563	0
Pregnancy Complications, Parasitic	Alzheimer Disease	0.00165975	0
Puberty, Delayed	Alzheimer Disease	0.000830565	0
Puberty, Precocious	Alzheimer Disease	0.0106996	0
Puerperal Disorders	Alzheimer Disease	0.00913621	0
Retinal Drusen	Alzheimer Disease	0.00332226	0
Retinoblastoma	Alzheimer Disease	0.00575185	0
Rheumatic Fever	Alzheimer Disease	0.0008285	0
Sarcoma	Alzheimer Disease	0.0275304	0
Severe Combined Immunodeficiency	Alzheimer Disease	0.00575185	0
Sexual Dysfunction, Physiological	Alzheimer Disease	0.0116086	0
Sleep Apnea Syndromes	Alzheimer Disease	0.00996678	0
Spinal Muscular Atrophy	Alzheimer Disease	0.00328947	0
Staphylococcal Skin Infections	Alzheimer Disease	0.00332502	0
Temporomandibular Joint Disorders	Alzheimer Disease	0.00581395	0
Testicular Neoplasms	Alzheimer Disease	0.0195122	0
Tic Disorders	Alzheimer Disease	0.00332502	0
Tinea	Alzheimer Disease	0.00496278	0
Tourette Syndrome	Alzheimer Disease	0.0138211	0
Tuberculosis, Pleural	Alzheimer Disease	0.000831947	0
Tuberculosis, Pulmonary	Alzheimer Disease	0.0140496	0
Tuberous Sclerosis	Alzheimer Disease	0.0033195	0
Uterine Cervical Neoplasms	Alzheimer Disease	0.0483619	0
Venous Thrombosis	Alzheimer Disease	0.0532688	0
von Hippel-Lindau Disease	Alzheimer Disease	0.000827815	0
Vulvovaginitis	Alzheimer Disease	0.00249377	0
Bipolar Disorder	Anaphylaxis	0.00175747	0
Cerebral Palsy	Anaphylaxis	0.0222222	0
Cystic Fibrosis	Anaphylaxis	0.00970874	0
Down Syndrome	Anaphylaxis	0.0175439	0
Epilepsy	Anaphylaxis	0.0125786	0
Hemochromatosis	Anaphylaxis	0.00943396	0
Juvenile Idiopathic Arthritis	Anaphylaxis	0.0384615	0
Leukemia	Anaphylaxis	0.0056391	0
Lymphoma Non Hodgkin	Anaphylaxis	0.0106383	0
Multiple Sclerosis	Anaphylaxis	0.00740741	0
Ovarian Neoplasms	Anaphylaxis	0.00290698	0
Sarcoma	Anaphylaxis	0.0428571	0
Severe Combined Immunodeficiency	Anaphylaxis	0.037037	0
Staphylococcal Skin Infections	Anaphylaxis	0.1	0
Tuberculosis, Pulmonary	Anaphylaxis	0.0689655	0
Uterine Cervical Neoplasms	Anaphylaxis	0.00680272	0
Acute Kidney Injury	Anemia	0.0284091	0
Albuminuria	Anemia	0.0714286	0
Anaphylaxis	Anemia	0.011236	0
Anoxia	Anemia	0.078341	0
Asbestosis	Anemia	0.027933	0
Ascorbic Acid Deficiency	Anemia	0.0172414	0
Bipolar Disorder	Anemia	0.0350631	0
Brugada Syndrome	Anemia	0.0108696	0
Carcinoma, Lobular	Anemia	0.0167598	0
Carcinoma, Renal Cell	Anemia	0.1	0
Cerebral Palsy	Anemia	0.108808	0
Cholestasis	Anemia	0.0656566	0
Cryptococcosis	Anemia	0.0171429	0
Cryptosporidiosis	Anemia	0.0344828	0
Cystic Fibrosis	Anemia	0.172414	0
Down Syndrome	Anemia	0.0660377	0
Epilepsy	Anemia	0.104027	0
Fibrocystic Breast Disease	Anemia	0.0168539	0
Fibroma	Anemia	0.00568182	0
Gangrene	Anemia	0.0225989	0
Homocystinuria	Anemia	0.00568182	0
Insulinoma	Anemia	0.00555556	0
Intestinal Obstruction	Anemia	0.00546448	0
Juvenile Idiopathic Arthritis	Anemia	0.15	0
Lymphoma Non Hodgkin	Anemia	0.158562	0
Mesothelioma	Anemia	0.0680628	0
Microcephaly	Anemia	0.0107527	0
Multicystic Dysplastic Kidney	Anemia	0.00558659	0
Multiple Sclerosis	Anemia	0.11412	0
Nose Neoplasms	Anemia	0.00571429	0
Paresis	Anemia	0.00561798	0
Pityriasis	Anemia	0.0224719	0
Puberty, Precocious	Anemia	0.0152284	0
Retinal Drusen	Anemia	0.011236	0
Rett Syndrome	Anemia	0.00552486	0
Rheumatic Fever	Anemia	0.0227273	0
Sarcoma	Anemia	0.136792	0
Severe Combined Immunodeficiency	Anemia	0.0208333	0
Sleep Apnea Syndromes	Anemia	0.032967	0
Staphylococcal Skin Infections	Anemia	0.0170455	0
Tenosynovitis	Anemia	0.00571429	0
Tuberculosis, Pleural	Anemia	0.00574713	0
Tuberculosis, Pulmonary	Anemia	0.0585106	0
Uterine Cervical Neoplasms	Anemia	0.220077	0
Abdominal Neoplasms	Ankylosing Spondylitis	0.00877193	0
Acute Kidney Injury	Ankylosing Spondylitis	0.00900901	0
Adolescent Idiopathic Scoliosis	Ankylosing Spondylitis	0.0165289	0
Adrenal Gland Neoplasms	Ankylosing Spondylitis	0.0314961	0
Adrenal Hyperplasia Congenital	Ankylosing Spondylitis	0.034188	0
Albuminuria	Ankylosing Spondylitis	0.0367647	0
alpha 1-Antitrypsin Deficiency	Ankylosing Spondylitis	0.0338983	0
Alzheimer Disease	Ankylosing Spondylitis	0.0332016	0
Anaphylaxis	Ankylosing Spondylitis	0.0183486	0
Anemia	Ankylosing Spondylitis	0.102767	0
Anoxia	Ankylosing Spondylitis	0.0443038	0
Asbestosis	Ankylosing Spondylitis	0.00877193	0
Asperger Syndrome	Ankylosing Spondylitis	0.0210526	0
Aspergillosis	Ankylosing Spondylitis	0.0789474	0
Asthma	Ankylosing Spondylitis	0.0803571	0
Ataxia	Ankylosing Spondylitis	0.00823045	0
Attention Deficit Disorder With Hyperactivity	Ankylosing Spondylitis	0.0186335	0
Autism	Ankylosing Spondylitis	0.0264766	0
Autoimmune Lymphoproliferative Syndrome	Ankylosing Spondylitis	0.0186916	0
Bipolar Disorder	Ankylosing Spondylitis	0.0276498	0
Bladder Neoplasms	Ankylosing Spondylitis	0.0487395	0
Brain Infarction	Ankylosing Spondylitis	0.0551181	0
Brain Injuries	Ankylosing Spondylitis	0.05	0
Brain Neoplasms	Ankylosing Spondylitis	0.0660377	0
Breast Neoplasms	Ankylosing Spondylitis	0.0435866	0
Brugada Syndrome	Ankylosing Spondylitis	0.0173913	0
Cadasil	Ankylosing Spondylitis	0.00606061	0
Carcinoma, Renal Cell	Ankylosing Spondylitis	0.0955056	0
Cardiomyopathy	Ankylosing Spondylitis	0.103448	0
Cerebral Arterial Diseases	Ankylosing Spondylitis	0.0645161	0
Cerebral Palsy	Ankylosing Spondylitis	0.0583942	0
Cholestasis	Ankylosing Spondylitis	0.0839695	0
Colorectal Neoplasms	Ankylosing Spondylitis	0.0281124	0
Cryoglobulinemia	Ankylosing Spondylitis	0.037037	0
Cryptosporidiosis	Ankylosing Spondylitis	0.0277778	0
Cushing Syndrome	Ankylosing Spondylitis	0.00884956	0
Cystic Fibrosis	Ankylosing Spondylitis	0.103261	0
Cystinuria	Ankylosing Spondylitis	0.00934579	0
Cystitis	Ankylosing Spondylitis	0.0393701	0
Cytomegalovirus Infections	Ankylosing Spondylitis	0.25641	0
Deafness	Ankylosing Spondylitis	0.0129032	0
Diabetes Mellitus	Ankylosing Spondylitis	0.0778968	0
Diabetic Ketoacidosis	Ankylosing Spondylitis	0.0280374	0
Disseminated Intravascular Coagulation	Ankylosing Spondylitis	0.036036	0
Diverticulitis	Ankylosing Spondylitis	0.00925926	0
Down Syndrome	Ankylosing Spondylitis	0.0194805	0
Drug Hypersensitivity	Ankylosing Spondylitis	0.0267857	0
Encephalopathy	Ankylosing Spondylitis	0.0571429	0
Epilepsy	Ankylosing Spondylitis	0.0699588	0
Erysipelas	Ankylosing Spondylitis	0.0186916	0
Fibrocystic Breast Disease	Ankylosing Spondylitis	0.00900901	0
Fibromuscular Dysplasia	Ankylosing Spondylitis	0.00925926	0
Gangrene	Ankylosing Spondylitis	0.046729	0
Gaucher Disease	Ankylosing Spondylitis	0.0406504	0
Glaucoma	Ankylosing Spondylitis	0.0979381	0
Hemochromatosis	Ankylosing Spondylitis	0.107527	0
Hemophilia A	Ankylosing Spondylitis	0.0984848	0
Hepatitis	Ankylosing Spondylitis	0.164804	0
Histiocytosis	Ankylosing Spondylitis	0.00943396	0
Histoplasmosis	Ankylosing Spondylitis	0.047619	0
Hodgkin Disease	Ankylosing Spondylitis	0.0984252	0
Homocystinuria	Ankylosing Spondylitis	0.00934579	0
Huntington Disease	Ankylosing Spondylitis	0.00666667	0
Hyperglycemia	Ankylosing Spondylitis	0.0632911	0
Hyperlipidemia	Ankylosing Spondylitis	0.033033	0
Hyperostosis	Ankylosing Spondylitis	0.00952381	0
Hypothyroidism	Ankylosing Spondylitis	0.0458015	0
Hypotonia	Ankylosing Spondylitis	0.00862069	0
Infectious Mononucleosis	Ankylosing Spondylitis	0.121495	0
Infertility	Ankylosing Spondylitis	0.0622837	0
Influenza, Human	Ankylosing Spondylitis	0.0285714	0
Insulinoma	Ankylosing Spondylitis	0.0181818	0
Intermittent Claudication	Ankylosing Spondylitis	0.0272727	0
Intervertebral Disk Displacement	Ankylosing Spondylitis	0.0888889	0
Intestinal Obstruction	Ankylosing Spondylitis	0.00877193	0
Intracranial Aneurysm	Ankylosing Spondylitis	0.0463576	0
Intracranial Arteriovenous Malformations	Ankylosing Spondylitis	0.0272727	0
Juvenile Idiopathic Arthritis	Ankylosing Spondylitis	0.224852	0
Kidney Failure	Ankylosing Spondylitis	0.0775401	0
Kidney Neoplasms	Ankylosing Spondylitis	0.00877193	0
Laryngeal Neoplasms	Ankylosing Spondylitis	0.0655738	0
Legg-Perthes Disease	Ankylosing Spondylitis	0.00917431	0
Leprosy, Tuberculoid	Ankylosing Spondylitis	0.00934579	0
Leukemia	Ankylosing Spondylitis	0.0931034	0
Leukomalacia, Periventricular	Ankylosing Spondylitis	0.0181818	0
Leukoplakia, Oral	Ankylosing Spondylitis	0.00847458	0
Lichen Planus, Oral	Ankylosing Spondylitis	0.00925926	0
Liver Neoplasms	Ankylosing Spondylitis	0.153257	0
Lymphoma Non Hodgkin	Ankylosing Spondylitis	0.0837104	0
Major Depressive Disorder	Ankylosing Spondylitis	0.0522648	0
Malaria	Ankylosing Spondylitis	0.127778	0
Mental Retardation	Ankylosing Spondylitis	0.027972	0
Mesothelioma	Ankylosing Spondylitis	0.0305344	0
Mitral Valve Prolapse	Ankylosing Spondylitis	0.0683761	0
Motor Neuron Disease	Ankylosing Spondylitis	0.0314961	0
Mouth Neoplasms	Ankylosing Spondylitis	0.0826772	0
Mucositis	Ankylosing Spondylitis	0.0176991	0
Multicystic Dysplastic Kidney	Ankylosing Spondylitis	0.00909091	0
Multiple Myeloma	Ankylosing Spondylitis	0.091954	0
Narcolepsy	Ankylosing Spondylitis	0.0487805	0
Nephrosclerosis	Ankylosing Spondylitis	0.0185185	0
Nephrosis	Ankylosing Spondylitis	0.0347826	0
Neurofibromatosis	Ankylosing Spondylitis	0.00787402	0
Neurotoxicity Syndromes	Ankylosing Spondylitis	0.0294118	0
Noma	Ankylosing Spondylitis	0.0185185	0
Obesity	Ankylosing Spondylitis	0.0662558	0
Ovarian Neoplasms	Ankylosing Spondylitis	0.062201	0
Pancreatic Neoplasms	Ankylosing Spondylitis	0.0414013	0
Paresis	Ankylosing Spondylitis	0.0185185	0
Parkinson Disease	Ankylosing Spondylitis	0.0608466	0
Phenylketonuria	Ankylosing Spondylitis	0.0353982	0
Pityriasis	Ankylosing Spondylitis	0.0462963	0
Pregnancy Complications, Parasitic	Ankylosing Spondylitis	0.00917431	0
Prostatic Neoplasms	Ankylosing Spondylitis	0.0411449	0
Puerperal Disorders	Ankylosing Spondylitis	0.026087	0
Rheumatic Fever	Ankylosing Spondylitis	0.0373832	0
Rheumatic Heart Disease	Ankylosing Spondylitis	0.175439	0
Sarcoma	Ankylosing Spondylitis	0.075	0
Schizophrenia	Ankylosing Spondylitis	0.0396733	0
Severe Combined Immunodeficiency	Ankylosing Spondylitis	0.0241935	0
Sex Chromosome Aberrations	Ankylosing Spondylitis	0.0183486	0
Sexual Dysfunction, Physiological	Ankylosing Spondylitis	0.0336134	0
Sleep Apnea Syndromes	Ankylosing Spondylitis	0.0258621	0
Staphylococcal Skin Infections	Ankylosing Spondylitis	0.0280374	0
Stroke	Ankylosing Spondylitis	0.0746004	0
Suicide	Ankylosing Spondylitis	0.0408163	0
Temporomandibular Joint Disorders	Ankylosing Spondylitis	0.0363636	0
Tenosynovitis	Ankylosing Spondylitis	0.0190476	0
Testicular Neoplasms	Ankylosing Spondylitis	0.0397351	0
Tinea	Ankylosing Spondylitis	0.00854701	0
Tuberculosis, Pulmonary	Ankylosing Spondylitis	0.0655738	0
Uterine Cervical Neoplasms	Ankylosing Spondylitis	0.1875	0
Venous Thrombosis	Ankylosing Spondylitis	0.0947368	0
Vulvovaginitis	Ankylosing Spondylitis	0.0186916	0
Werner Syndrome	Ankylosing Spondylitis	0.0135135	0
Acute Kidney Injury	Anoxia	0.0634921	0
Albuminuria	Anoxia	0.103448	0
Ascorbic Acid Deficiency	Anoxia	0.05	0
Bipolar Disorder	Anoxia	0.0229508	0
Cerebral Palsy	Anoxia	0.123596	0
Cystic Fibrosis	Anoxia	0.0748299	0
Down Syndrome	Anoxia	0.0666667	0
Fibrocystic Breast Disease	Anoxia	0.0307692	0
Fibroma	Anoxia	0.016129	0
Hemochromatosis	Anoxia	0.10274	0
Intestinal Obstruction	Anoxia	0.0144928	0
Leukemia	Anoxia	0.0369718	0
Microcephaly	Anoxia	0.0277778	0
Multicystic Dysplastic Kidney	Anoxia	0.03125	0
Multiple Sclerosis	Anoxia	0.047619	0
Ovarian Neoplasms	Anoxia	0.0445026	0
Sleep Apnea Syndromes	Anoxia	0.104478	0
Albuminuria	Asbestosis	0.0222222	0
Anoxia	Asbestosis	0.0606061	0
Ascorbic Acid Deficiency	Asbestosis	0.3	0
Cystic Fibrosis	Asbestosis	0.0485437	0
Down Syndrome	Asbestosis	0.0508475	0
Fibrocystic Breast Disease	Asbestosis	0.133333	0
Hemochromatosis	Asbestosis	0.0471698	0
Leukemia	Asbestosis	0.0131579	0
Multiple Sclerosis	Asbestosis	0.00487805	0
Uterine Cervical Neoplasms	Asbestosis	0.0410959	0
Alzheimer Disease	Ascariasis	0.000829187	0
Anaphylaxis	Ascariasis	0.1	0
Asthma	Ascariasis	0.00798403	0
Ataxia	Ascariasis	0.00694444	0
Bladder Neoplasms	Ascariasis	0.00191205	0
Brain Neoplasms	Ascariasis	0.008	0
Breast Neoplasms	Ascariasis	0.00408163	0
Cardiomyopathy	Ascariasis	0.00534759	0
Crohn Disease	Ascariasis	0.00425532	0
Diabetes Mellitus	Ascariasis	0.00199005	0
Graves Disease	Ascariasis	0.0153846	0
Hepatitis	Ascariasis	0.00634921	0
Hodgkin Disease	Ascariasis	0.00561798	0
Hyperglycemia	Ascariasis	0.00662252	0
Hypersensitivity	Ascariasis	0.00707965	0
Hypertension	Ascariasis	0.00108225	0
Infertility	Ascariasis	0.00485437	0
Juvenile Idiopathic Arthritis	Ascariasis	0.00943396	0
Kidney Failure	Ascariasis	0.00664452	0
Leukemia	Ascariasis	0.0037594	0
Lymphoma Non Hodgkin	Ascariasis	0.00797872	0
Melanoma	Ascariasis	0.00621118	0
Mouth Neoplasms	Ascariasis	0.00574713	0
Multiple Myeloma	Ascariasis	0.011236	0
Multiple Sclerosis	Ascariasis	0.00246305	0
Obesity	Ascariasis	0.00169205	0
Ovarian Neoplasms	Ascariasis	0.00291545	0
Pancreatic Neoplasms	Ascariasis	0.00442478	0
Prostatic Neoplasms	Ascariasis	0.00416667	0
Rheumatoid Arthritis	Ascariasis	0.00588235	0
Severe Combined Immunodeficiency	Ascariasis	0.08	0
Systemic Lupus Erythematosus	Ascariasis	0.00394477	0
Cystic Fibrosis	Ascorbic Acid Deficiency	0.0306122	0
Fibrocystic Breast Disease	Ascorbic Acid Deficiency	0.25	0
Hemochromatosis	Ascorbic Acid Deficiency	0.029703	0
Leukemia	Ascorbic Acid Deficiency	0.00567108	0
Ovarian Neoplasms	Ascorbic Acid Deficiency	0.00884956	0
Adolescent Idiopathic Scoliosis	Asperger Syndrome	0.0288462	0
Adrenal Gland Neoplasms	Asperger Syndrome	0.00877193	0
Albuminuria	Asperger Syndrome	0.00806452	0
Alzheimer Disease	Asperger Syndrome	0.0197472	0
Anemia	Asperger Syndrome	0.00766284	0
Anoxia	Asperger Syndrome	0.0205479	0
Asthma	Asperger Syndrome	0.0155172	0
Ataxia	Asperger Syndrome	0.0132743	0
Attention Deficit Disorder With Hyperactivity	Asperger Syndrome	0.0795848	0
Beckwith-Wiedemann Syndrome	Asperger Syndrome	0.010989	0
Bladder Neoplasms	Asperger Syndrome	0.0287648	0
Brain Infarction	Asperger Syndrome	0.0172414	0
Brain Neoplasms	Asperger Syndrome	0.0243902	0
Breast Neoplasms	Asperger Syndrome	0.028786	0
Bulimia Nervosa	Asperger Syndrome	0.038835	0
Cadasil	Asperger Syndrome	0.0135135	0
Carcinoma, Lobular	Asperger Syndrome	0.0104167	0
Carcinoma, Renal Cell	Asperger Syndrome	0.0346821	0
Cardiomyopathy	Asperger Syndrome	0.0264151	0
Celiac Disease	Asperger Syndrome	0.00858369	0
Cerebral Arterial Diseases	Asperger Syndrome	0.0218182	0
Cerebral Palsy	Asperger Syndrome	0.015748	0
Cholestasis	Asperger Syndrome	0.0588235	0
Citrullinemia	Asperger Syndrome	0.011236	0
Colorectal Neoplasms	Asperger Syndrome	0.0169492	0
Crohn Disease	Asperger Syndrome	0.0126582	0
Cushing Syndrome	Asperger Syndrome	0.0103093	0
Cystic Fibrosis	Asperger Syndrome	0.0108108	0
Cystitis	Asperger Syndrome	0.00869565	0
Deafness	Asperger Syndrome	0.0143885	0
Diabetes Insipidus	Asperger Syndrome	0.010989	0
Diabetes Mellitus	Asperger Syndrome	0.02058	0
Diverticulitis	Asperger Syndrome	0.0108696	0
Down Syndrome	Asperger Syndrome	0.0217391	0
Encephalopathy	Asperger Syndrome	0.0153846	0
Epilepsy	Asperger Syndrome	0.0382979	0
Erysipelas	Asperger Syndrome	0.0108696	0
Fibrocystic Breast Disease	Asperger Syndrome	0.0322581	0
Fibrosarcoma	Asperger Syndrome	0.0190476	0
Fragile X Syndrome	Asperger Syndrome	0.06	0
Gambling	Asperger Syndrome	0.010101	0
Gaucher Disease	Asperger Syndrome	0.0275229	0
Giant Cell Arteritis	Asperger Syndrome	0.00813008	0
Graves Disease	Asperger Syndrome	0.0140845	0
Hemochromatosis	Asperger Syndrome	0.0215054	0
Hemophilia A	Asperger Syndrome	0.0078125	0
Hepatitis	Asperger Syndrome	0.0308483	0
Hodgkin Disease	Asperger Syndrome	0.0115385	0
Homocystinuria	Asperger Syndrome	0.010989	0
Huntington Disease	Asperger Syndrome	0.0150376	0
Hyperglycemia	Asperger Syndrome	0.0350877	0
Hyperlipidemia	Asperger Syndrome	0.0218069	0
Hypersensitivity	Asperger Syndrome	0.0155521	0
Hypertension	Asperger Syndrome	0.0254065	0
Hypothyroidism	Asperger Syndrome	0.0168067	0
Hypotonia	Asperger Syndrome	0.01	0
Infertility	Asperger Syndrome	0.0581818	0
Intermittent Claudication	Asperger Syndrome	0.0210526	0
Intervertebral Disk Displacement	Asperger Syndrome	0.0234375	0
Intracranial Aneurysm	Asperger Syndrome	0.0070922	0
Juvenile Idiopathic Arthritis	Asperger Syndrome	0.0213904	0
Kidney Neoplasms	Asperger Syndrome	0.0102041	0
Laryngeal Neoplasms	Asperger Syndrome	0.0228571	0
Legg-Perthes Disease	Asperger Syndrome	0.0107527	0
Leukemia	Asperger Syndrome	0.0147783	0
Leukoplakia, Oral	Asperger Syndrome	0.00980392	0
Liver Neoplasms	Asperger Syndrome	0.043956	0
Lymphoma Non Hodgkin	Asperger Syndrome	0.0404494	0
Major Depressive Disorder	Asperger Syndrome	0.075188	0
Malaria	Asperger Syndrome	0.00537634	0
Melanoma	Asperger Syndrome	0.0207469	0
Mesothelioma	Asperger Syndrome	0.0258621	0
Microcephaly	Asperger Syndrome	0.00980392	0
Migraine Disorders	Asperger Syndrome	0.00925926	0
Motor Neuron Disease	Asperger Syndrome	0.025	0
Mouth Neoplasms	Asperger Syndrome	0.019685	0
Mucositis	Asperger Syndrome	0.0102041	0
Multiple Myeloma	Asperger Syndrome	0.0235294	0
Multiple Sclerosis	Asperger Syndrome	0.0293501	0
Myotonic Dystrophy	Asperger Syndrome	0.0204082	0
Nephrosclerosis	Asperger Syndrome	0.0107527	0
Neurofibromatosis	Asperger Syndrome	0.00900901	0
[truncated: 8,855 more rows]
