# Supplementary material for: Cross-pollination of research findings, although uncommon, may accelerate discovery of human disease genes
Source: BMC Med Genet. 2012 Nov 28;13:114. doi: 10.1186/1471-2350-13-114 (PMC3532152; doi:10.1186/1471-2350-13-114)
Supplement: Additional file 3 — Table S3. ICS and cooperative partner data for each disease field. [file 1471-2350-13-114-S3.xls]

## Sheet: Sheet1
Supplemental Table 3: ICS and cooperative partner data for each disease field
Disease Field	ICS	Number of Cooperative Partners	Publication Rate (Pubs/day)
22q11 Deletion Syndrome	0.00488854	2	0.001579
Abdominal Neoplasms	0.020884	4	0.003756
Acute Kidney Injury	0.0173977	5	0.003587
Adenocarcinoma, Mucinous	0	0	0.001996
Adolescent Idiopathic Scoliosis	0	0	0.008946
Adrenal Gland Neoplasms	0.0188245	2	0.010063
Adrenal Hyperplasia Congenital	0.00716846	1	0.014514
Albinism	0.0078125	1	0.007046
Albuminuria	0.163688	13	0.028902
alpha 1-Antitrypsin Deficiency	0.0436245	6	0.013864
Alzheimer Disease	0.240596	49	0.30268
Anaphylaxis	0	0	0.001715
Anemia	0.15708	28	0.113464
Ankylosing Spondylitis	0.0789953	11	0.040609
Anoxia	0.0213906	3	0.012195
Asbestosis	0.067168	6	0.002901
Ascariasis	0	0	0.000981
Asperger Syndrome	0.0207485	3	0.005061
Aspergillosis	0.0205352	9	0.005371
Asthma	0.562413	40	0.25511
Ataxia	0.277587	19	0.047696
Atherosclerosis	0.39549	60	0.43221
Attention Deficit Disorder With Hyperactivity	0.065192	19	0.092459
Autism	0.141024	24	0.064081
Autoimmune Lymphoproliferative Syndrome	0	0	0.000837
Beckwith-Wiedemann Syndrome	0.00052521	1	0.001996
Bipolar Disorder	0.215983	23	0.153079
Bladder Neoplasms	0.200634	28	0.077112
Brain Infarction	0.098867	16	0.020312
Brain Injuries	0.0895053	15	0.017725
Brain Neoplasms	0.153418	25	0.033613
Breast Neoplasms	0.604285	63	0.505099
Brugada Syndrome	0.0345945	2	0.008345
Bulimia Nervosa	0.0196552	6	0.012488
Cadasil	0.0417626	7	0.005476
Carcinoma, Lobular	0.00548104	2	0.003884
Carcinoma, Papillary	0.00570748	2	0.013622
Carcinoma, Renal Cell	0.173411	21	0.01853
Cardiomyopathy	0.0845567	25	0.074194
Celiac Disease	0.163397	20	0.048801
Cerebellar Neoplasms	0.0736101	7	0.000976
Cerebral Arterial Diseases	0.206055	15	0.051848
Cerebral Palsy	0.0179547	4	0.004345
Channelopathies	0.0330815	2	0.004179
CHARGE Syndrome	0.0148515	1	0.003433
Cholestasis	0.00972575	3	0.019654
Citrullinemia	0	0	0.001175
Colorectal Neoplasms	0.287768	45	0.232807
Congenital Hypothyroidism	0	0	0.005837
Crohn Disease	0.241398	35	0.184556
Cryoglobulinemia	0	0	0.003139
Cryptococcosis	0	0	0.00365
Cryptosporidiosis	0	0	0.000718
Cushing Syndrome	0.0315124	3	0.006706
Cystic Fibrosis	0.109735	19	0.099767
Cystinuria	0	0	0.003158
Cystitis	0.0052356	1	0.00167
Cytomegalovirus Infections	0.00218052	2	0.011769
Deafness	0.0180225	4	0.052802
Dermatitis, Allergic Contact	0.00266232	2	0.001981
Diabetes Insipidus	0.00142233	2	0.004819
Diabetes Mellitus	0.582325	65	0.870892
Diabetic Ketoacidosis	0	0	0.003961
Disseminated Intravascular Coagulation	0	0	0.002346
Dissociative Disorders	0	0	0.005263
Diverticulitis	0	0	0.000334
Down Syndrome	0.0810318	11	0.016727
Drug Hypersensitivity	0.0096231	1	0.014624
Dyskeratosis Congenita	0.0107576	3	0.001251
Ectodermal Dysplasia	0	0	0.002003
Encephalopathy	0.0172661	6	0.010318
Epilepsy	0.0466635	12	0.072592
Erysipelas	0	0	0.004477
Fibrocystic Breast Disease	0.0286989	2	0.004386
Fibroma	0.00326442	1	0.00109
Fibromuscular Dysplasia	0	0	0.000539
Fibrosarcoma	0.00166113	1	0.004796
Fragile X Syndrome	0.188092	6	0.018222
Gambling	0.0157185	3	0.006073
Gangrene	0.00881961	6	0.00159
Gaucher Disease	0.0915424	4	0.008669
Giant Cell Arteritis	0.0105654	4	0.01074
Glaucoma	0.0751264	30	0.060707
Graves Disease	0.0972586	21	0.067898
Hemochromatosis	0.216477	25	0.140947
Hemophilia A	0.0150074	7	0.021004
Hepatitis	0.177414	48	0.181889
Histoplasmosis	0	0	0.034483
Hodgkin Disease	0.198637	20	0.011579
Homocystinuria	0.0312231	7	0.003223
Huntington Disease	0.046562	8	0.013821
Hyperglycemia	0.173212	17	0.050391
Hyperlipidemia	0.15378	29	0.174927
Hyperostosis	0	0	0.000996
Hypersensitivity	0.548596	48	0.301731
Hypertension	0.32347	72	0.597064
Hypothyroidism	0.00499981	3	0.014135
Hypotonia	0	0	0.002734
Infectious Mononucleosis	0.00140845	1	0.001825
Infertility	0.0386056	16	0.098538
Influenza, Human	0	0	0.00114
Insulinoma	0.0313502	2	0.003372
Intermittent Claudication	0.0316362	6	0.004654
Intervertebral Disk Displacement	0.00931484	6	0.006173
Intestinal Obstruction	0.00145985	1	0.002957
Intestinal Pseudo-Obstruction	0	0	0.006369
Intracranial Aneurysm	0.197361	13	0.016083
Intracranial Arteriovenous Malformations	0.0252083	5	0.002744
Juvenile Idiopathic Arthritis	0.173315	15	0.029942
Kidney Failure	0.0980788	24	0.095341
Kidney Neoplasms	0.137053	4	0.006342
Laryngeal Neoplasms	0.0401806	11	0.018187
Legg-Perthes Disease	0	0	0.000888
Leprosy, Tuberculoid	0.0018386	2	0.001095
Leukemia	0.214648	50	0.19984
Leukomalacia, Periventricular	0	0	0.002262
Leukoplakia, Oral	0.0110236	4	0.005765
Lichen Planus, Oral	0	0	0.009934
Liddle Syndrome	0.00357211	2	0.003079
Liver Neoplasms	0.201853	28	0.06225
Lung Neoplasms	0.342499	49	0.243505
Lymphoma Non Hodgkin	0.318508	42	0.050916
Major Depressive Disorder	0.238131	26	0.123935
Malaria	0.206826	23	0.051923
Melanoma	0.245146	34	0.068575
Mental Retardation	0.256206	26	0.075341
Mesothelioma	0.0602176	2	0.002901
Microcephaly	0.0755383	10	0.005986
Migraine Disorders	0.0573541	10	0.013221
Mitral Valve Prolapse	0	0	0.005548
Motor Neuron Disease	0.0730606	11	0.045609
Mouth Neoplasms	0.110745	29	0.051443
Mucositis	0.0110726	5	0.00449
Multicystic Dysplastic Kidney	0	0	0.001225
Multiple Myeloma	0.0921328	19	0.021405
Multiple Sclerosis	0.169849	26	0.14196
Myotonic Dystrophy	0	0	0.007194
Narcolepsy	0.0108483	4	0.012402
Nasopharyngeal Neoplasms	0	0	0.005057
Nephrosclerosis	0.0100371	3	0.001382
Nephrosis	0.0947334	8	0.016124
Neurofibromatosis	0.14709	8	0.00661
Neurotoxicity Syndromes	0.038069	10	0.049443
Noma	0.00868676	3	0.007092
Noonan Syndrome	0.091699	3	0.006461
Nose Neoplasms	0	0	0.00112
Obesity	0.480059	59	0.507881
Obsessive Compulsive Disorder	0.0886287	10	0.026678
Ovarian Neoplasms	0.366313	36	0.117006
Pancreatic Neoplasms	0.262811	27	0.038792
Paresis	0.00131234	1	0.001428
Parkinson Disease	0.187824	37	0.198271
Phenylketonuria	0	0	0.011344
Poliomeylitis	0.00191571	1	0.000337
Posttraumatic Stress Disorder	0.0789705	10	0.010498
Pregnancy Complications, Parasitic	0.0343326	3	0.001865
Prostatic Neoplasms	0.301164	38	0.185575
Puberty, Delayed	0	0	0.001563
Puberty, Precocious	0.0476281	7	0.007235
Puerperal Disorders	0.00462746	3	0.006631
Retinal Drusen	0	0	0.003714
Retinoblastoma	0	0	0.00528
Rett Syndrome	0.0455977	7	0.01657
Rhabdomyoma	0	0	0.000733
Rheumatic Fever	0.170213	1	0.00598
Rheumatic Heart Disease	0.17157	2	0.009892
Rheumatoid Arthritis	0.411236	48	0.281828
Sarcoma	0.0448461	6	0.014332
Schizophrenia	0.197589	41	0.429698
Severe Combined Immunodeficiency	0	0	0.000937
Sex Chromosome Aberrations	0.0329054	4	0.002146
Sexual Dysfunction, Physiological	0	0	0.007827
Sleep Apnea Syndromes	0.00633047	5	0.008712
Spinal Muscular Atrophy	0.03125	1	0.008711
Staphylococcal Skin Infections	0	0	0.001217
Stroke	0.442378	59	0.235256
Suicide	0.186684	16	0.063131
Sweat Gland Diseases	0	0	0.071429
Systemic Lupus Erythematosus	0.247855	45	0.16228
Tay-Sachs Disease	0	0	0.001521
Temporomandibular Joint Disorders	0.00895943	5	0.003595
Testicular Neoplasms	0.09797	7	0.00979
Thyrotoxicosis	0	0	0.002985
Tic Disorders	0.00303214	1	0.003519
Tinea	0.0173507	2	0.003636
Tourette Syndrome	0.0073039	3	0.008504
Tuberculosis, Pulmonary	0.0385685	6	0.034703
Tuberous Sclerosis	0.00335755	4	0.003624
Uterine Cervical Neoplasms	0.0657228	21	0.064875
Venous Thrombosis	0.0698306	22	0.138237
von Hippel-Lindau Disease	0.138592	4	0.004722
Vulvovaginitis	0	0	0.002307
Werner Syndrome	0.118828	13	0.009104
