# Supplementary material for: Cross-pollination of research findings, although uncommon, may accelerate discovery of human disease genes
Source: BMC Med Genet. 2012 Nov 28;13:114. doi: 10.1186/1471-2350-13-114 (PMC3532152; doi:10.1186/1471-2350-13-114)
Supplement: Additional file 4 — Table S4. Citation balance computation for all disease pairs with 20 or more combined co-citations. [file 1471-2350-13-114-S4.xls]

## Sheet: Sheet1
Supplemental Table 4: Computing citation balance for all disease pairs with 20 or more combined co-citations, i.e. citations from disease (D) I to j and from disease j to I. the combined citation score (CBS) is simply the difference between publications from Di to Di and Dj to Di divided by the total number of co-citations
Disease pair	Di-Dj	Dj-Di	CBS	Total Co-refs
Obesity,Diabetes Mellitus	661	702	0.0300807	1363
Asthma,Hypersensitivity	533	533	0	1066
Ovarian Neoplasms,Breast Neoplasms	328	339	0.0164918	667
Hyperglycemia,Diabetes Mellitus	386	191	0.337955	577
Hypertension,Diabetes Mellitus	187	96	0.321555	283
Diabetes Mellitus,Atherosclerosis	118	149	0.116105	267
Hypertension,Stroke	114	147	0.126437	261
Carcinoma, Non-Small-Cell Lung,Lung Neoplasms	91	136	0.198238	227
Prostatic Neoplasms,Breast Neoplasms	131	75	0.271845	206
Stroke,Atherosclerosis	112	91	0.103448	203
Hypertension,Atherosclerosis	116	75	0.21466	191
Bipolar Disorder,Schizophrenia	113	73	0.215054	186
Obesity,Atherosclerosis	78	100	0.123596	178
Hypertension,Obesity	81	91	0.0581395	172
Hyperglycemia,Obesity	84	59	0.174825	143
Systemic Lupus Erythematosus,Rheumatoid Arthritis	46	96	0.352113	142
Juvenile Idiopathic Arthritis,Rheumatoid Arthritis	65	63	0.015625	128
Rheumatoid Arthritis,Diabetes Mellitus	75	40	0.304348	115
Breast Neoplasms,Colorectal Neoplasms	50	59	0.0825688	109
Leukemia,Lymphoma Non Hodgkin	66	41	0.233645	107
Colorectal Neoplasms,Lung Neoplasms	72	35	0.345794	107
Breast Neoplasms,Lung Neoplasms	51	45	0.0625	96
Stroke,Diabetes Mellitus	49	41	0.0888889	90
Obesity,Breast Neoplasms	28	62	0.377778	90
Hyperlipidemia,Atherosclerosis	41	44	0.0352941	85
Ataxia,Breast Neoplasms	41	43	0.0238095	84
Stroke,Alzheimer Disease	45	31	0.184211	76
Rheumatoid Arthritis,Crohn Disease	36	39	0.04	75
Diabetes Mellitus,Hyperlipidemia	42	33	0.12	75
Breast Neoplasms,Diabetes Mellitus	44	29	0.205479	73
Pancreatic Neoplasms,Breast Neoplasms	71	1	0.972222	72
Stroke,Cerebral Arterial Diseases	31	39	0.114286	70
Diabetes Mellitus,Kidney Failure	35	33	0.0294118	68
Parkinson Disease,Alzheimer Disease	44	22	0.333333	66
Hepatitis,Liver Neoplasms	28	36	0.125	64
Melanoma,Breast Neoplasms	53	10	0.68254	63
Fibrocystic Breast Disease,Breast Neoplasms	62	1	0.968254	63
Obesity,Hyperlipidemia	34	25	0.152542	59
Multiple Sclerosis,Diabetes Mellitus	37	20	0.298246	57
Albuminuria,Diabetes Mellitus	28	27	0.0181818	55
Hemochromatosis,Alzheimer Disease	36	18	0.333333	54
Systemic Lupus Erythematosus,Diabetes Mellitus	23	30	0.132075	53
Ovarian Neoplasms,Prostatic Neoplasms	20	33	0.245283	53
Leukemia,Breast Neoplasms	36	17	0.358491	53
Parkinson Disease,Gaucher Disease	27	25	0.0384615	52
Stroke,Intracranial Aneurysm	25	26	0.0196078	51
Alzheimer Disease,Atherosclerosis	24	27	0.0588235	51
Suicide,Major Depressive Disorder	9	42	0.647059	51
Anemia,Malaria	22	28	0.12	50
Prostatic Neoplasms,Obesity	14	35	0.428571	49
Pancreatic Neoplasms,Lung Neoplasms	47	2	0.918367	49
Cerebral Arterial Diseases,Alzheimer Disease	24	24	0	48
Celiac Disease,Crohn Disease	27	20	0.148936	47
Multiple Sclerosis,Rheumatoid Arthritis	12	35	0.489362	47
Prostatic Neoplasms,Diabetes Mellitus	23	23	0	46
Prostatic Neoplasms,Lung Neoplasms	28	18	0.217391	46
Hemochromatosis,Hepatitis	30	16	0.304348	46
Celiac Disease,Rheumatoid Arthritis	14	32	0.391304	46
Liver Neoplasms,Colorectal Neoplasms	34	12	0.478261	46
Bipolar Disorder,Major Depressive Disorder	16	28	0.272727	44
Hypertension,Hyperlipidemia	36	8	0.636364	44
Hypertension,Kidney Failure	22	21	0.0232558	43
Prostatic Neoplasms,Colorectal Neoplasms	15	28	0.302326	43
Bladder Cancer,Lung Neoplasms	19	23	0.0952381	42
Major Depressive Disorder,Schizophrenia	21	20	0.0243902	41
Lymphoma Non Hodgkin,Hodgkin Disease	18	23	0.121951	41
Obesity,Stroke	17	23	0.15	40
Hypertension,Alzheimer Disease	24	14	0.263158	38
Fragile X Syndrome,Mental Retardation	20	17	0.0810811	37
Crohn Disease,Diabetes Mellitus	20	16	0.111111	36
Rheumatoid Arthritis,Hypersensitivity	23	12	0.314286	35
Stroke,Hyperlipidemia	22	12	0.294118	34
Diabetes Mellitus,Graves Disease	19	14	0.151515	33
Hemochromatosis,Diabetes Mellitus	19	14	0.151515	33
Carcinoma, Non-Small-Cell Lung,Colorectal Neoplasms	12	21	0.272727	33
Cystic Fibrosis,Asthma	21	12	0.272727	33
Breast Neoplasms,Atherosclerosis	26	7	0.575758	33
Hypertension,Glaucoma	19	13	0.1875	32
Alzheimer Disease,Hyperlipidemia	12	19	0.225806	31
Stroke,Brain Infarction	16	14	0.0666667	30
Crohn Disease,Ankylosing Spondylitis	10	20	0.333333	30
Rheumatoid Arthritis,Graves Disease	21	8	0.448276	29
Alzheimer Disease,Mental Retardation	11	17	0.214286	28
Cystic Fibrosis,Hypersensitivity	17	11	0.214286	28
Venous Thrombosis,Atherosclerosis	15	12	0.111111	27
Breast Neoplasms,Bladder Cancer	16	11	0.185185	27
Multiple Sclerosis,Celiac Disease	19	8	0.407407	27
Celiac Disease,Systemic Lupus Erythematosus	13	13	0	26
Mouth Neoplasms,Lung Neoplasms	14	12	0.0769231	26
Ovarian Neoplasms,Lung Neoplasms	14	12	0.0769231	26
Colorectal Neoplasms,Bladder Cancer	15	11	0.153846	26
Ovarian Neoplasms,Pancreatic Neoplasms	0	26	1	26
Albuminuria,Hypertension	13	12	0.04	25
Stroke,Venous Thrombosis	13	11	0.0833333	24
Attention Deficit Disorder With Hyperactivity,Schizophrenia	13	11	0.0833333	24
Rheumatoid Arthritis,Ankylosing Spondylitis	10	14	0.166667	24
Hemochromatosis,Liver Neoplasms	9	15	0.25	24
Obesity,Colorectal Neoplasms	16	8	0.333333	24
Cerebral Arterial Diseases,Atherosclerosis	19	5	0.583333	24
Prostatic Neoplasms,Bladder Cancer	14	9	0.217391	23
Celiac Disease,Diabetes Mellitus	8	15	0.304348	23
Down Syndrome,Alzheimer Disease	18	5	0.565217	23
Mouth Neoplasms,Breast Neoplasms	19	4	0.652174	23
Hemochromatosis,Breast Neoplasms	3	20	0.73913	23
Asthma,Rheumatoid Arthritis	3	20	0.73913	23
Bipolar Disorder,Suicide	10	12	0.0909091	22
Melanoma,Lung Neoplasms	12	10	0.0909091	22
Hemochromatosis,Anemia	13	9	0.181818	22
Systemic Lupus Erythematosus,Crohn Disease	8	14	0.272727	22
Autism,Schizophrenia	15	7	0.363636	22
Lymphoma Non Hodgkin,Breast Neoplasms	17	5	0.545455	22
Ovarian Neoplasms,Obesity	20	2	0.818182	22
Diabetes Mellitus,Alzheimer Disease	11	10	0.047619	21
Lymphoma Non Hodgkin,Obesity	16	5	0.52381	21
Asthma,Atherosclerosis	10	10	0	20
Liver Neoplasms,Breast Neoplasms	10	10	0	20
Hypertension,Venous Thrombosis	11	9	0.1	20
Hemochromatosis,Parkinson Disease	8	12	0.2	20
Hypertension,Asthma	12	8	0.2	20
Malaria,Hypersensitivity	18	2	0.8	20
